# Supplementary material for: Depth related adaptations in symbiont bearing benthic foraminifera: New insights from a field experiment on Operculina ammonoides
Source: Sci Rep. 2018 Jun 22;8:9560. doi: 10.1038/s41598-018-27838-8 (PMC6015019; doi:10.1038/s41598-018-27838-8)
Supplement: Supplementary file 1 — Dataset 1 [file 41598_2018_27838_MOESM1_ESM.xlsx]

## Sheet: 1. Empty shells
	Involute				Evolute
		Area (μm2)	Area (mm2)	W (mg)		Area (μm2)	Area (mm2)	W (mg)
	i1	502733	0.502733	0.01	e1	1.93249e+06	1.93249	0.19
	i2	1.7624e+06	1.7624	0.55	e2	1.82862e+06	1.82862	0.21
	i3	1.11269e+06	1.11269	0.45	e3	4.74772e+06	4.74772	0.86
	i4	1.37314e+06	1.37314	0.42	e4	3.11172e+06	3.11172	0.63
	i5	1.18916e+06	1.18916	0.36	e5	2.54028e+06	2.54028	0.32
	i6	1.59614e+06	1.59614	0.51	e6	1.83045e+06	1.83045	0.18
	i7	1.43043e+06	1.43043	0.58	e7	2.99262e+06	2.99262	0.42
	i8	2.31831e+06	2.31831	0.89	e8	2.95833e+06	2.95833	0.4
	i9	2.62286e+06	2.62286	1.03	e9	4.08216e+06	4.08216	0.66
	i10	1.66546e+06	1.66546	0.78	e10	4.077e+06	4.077	0.7
	i11	1.90882e+06	1.90882	1.16	e11	4.71966e+06	4.71966	0.87
	i12	1.73999e+06	1.73999	0.7	e12	4.48092e+06	4.48092	0.9
	i13	1.58563e+06	1.58563	0.76	e13	3.34873e+06	3.34873	0.71
	i14	2.04269e+06	2.04269	0.86	e14	4.47825e+06	4.47825	0.79
	i15	1.95662e+06	1.95662	0.99	e15	4.01443e+06	4.01443	0.69
	i16	2.28419e+06	2.28419	0.78	e16	4.83211e+06	4.83211	0.75
	i17	2.65348e+06	2.65348	1.33	e17	5.07004e+06	5.07004	0.92
	i18	1.93029e+06	1.93029	0.81	e18	2.56367e+06	2.56367	0.19
	i19	2.42509e+06	2.42509	1	e19	3.70914e+06	3.70914	0.63
	i20	2.69022e+06	2.69022	1.12	e20	5.38071e+06	5.38071	1.08
	i21	1.83787e+06	1.83787	0.87	e21	3.18264e+06	3.18264	0.55
	i22	1.90956e+06	1.90956	0.82	e22	2.87523e+06	2.87523	0.41
	i23	2.07616e+06	2.07616	0.87	e23	3.22712e+06	3.22712	0.54
	i24	2.28135e+06	2.28135	1.28	e24	2.44258e+06	2.44258	0.23
	i25	2.0146e+06	2.0146	1.23	e25	2.40315e+06	2.40315	0.2
	i26	2.29943e+06	2.29943	1.1	e26	2.6748e+06	2.6748	0.37
	i27	2.52689e+06	2.52689	1.4	e27	2.19687e+06	2.19687	0.24
	i28	2.56225e+06	2.56225	1.19	e28	2.50234e+06	2.50234	0.3
	i29	1.89584e+06	1.89584	1.22	e29	3.18421e+06	3.18421	0.53
	i30	2.11028e+06	2.11028	1.17	e30	2.27714e+06	2.27714	0.32
	i31	1.70449e+06	1.70449	0.68	e31	2.94044e+06	2.94044	0.43
	i32	2.57935e+06	2.57935	1.26	e32	1.89263e+06	1.89263	0.27
	i33	2.69803e+06	2.69803	1.01	e33	2.30756e+06	2.30756	0.23
	i34	2.05081e+06	2.05081	1.2	e34	1.8909e+06	1.8909	0.17
	i35	1.92756e+06	1.92756	0.98	e35	2.692e+06	2.692	0.43
	i36	2.19757e+06	2.19757	0.87	e36	2.74467e+06	2.74467	0.27
	i37	3.05239e+06	3.05239	1.18	e37	1.99206e+06	1.99206	0.29
	i38	1.93786e+06	1.93786	0.87	e38	1.81736e+06	1.81736	0.24
					e39	2485413	2.48541	0.23

## Sheet:  2. Growth
Involute			start			y = 0.3746x1.2309			Chambers			Evolute	(all)					y = 0.0715x1.6142			Chambers
Group ID	Foram ID	Location	mm2 start	mm2 end	mm2 added	mg start estimate	mg end	mg added	added	chl		Group ID	Foram ID	Location	mm2 start	mm2 end	mm2 added	mg start estimate	mg end	mg added	added	chl
3	i3.1	Lab	1.65761	1.87172	0.214109	0.697794	0.9504	0.252606	1			3	e3.1	Lab	2.17307	2.37774	0.204674	0.25027	0.35	0.0997298	3
3	i3.2	Lab	1.86816	2.08894	0.220777	0.808446	0.9768	0.168354	2			3	e3.2	Lab	2.12299	2.57526	0.452279	0.241026	0.35	0.108974	3
3	i3.3	Lab	1.83906	2.24031	0.401256	0.792971	0.836	0.0430288	5			3	e3.3	Lab	2.63471	3.04471	0.410001	0.341548	0.53	0.188452	2
3	i3.4	Lab	1.73919	1.96236	0.223174	0.740303	0.9064	0.166097	1			3	e3.4	Lab	3.85459	4.20471	0.350123	0.631236	0.81	0.178764	1
3	i3.5	Lab	1.90557	2.1342	0.228625	0.828422	0.8976	0.0691781	2			3	e3.5	Lab	2.80988	3.32483	0.514951	0.378946			1?
3	i3.6	Lab	1.69771	2.38616	0.688453	0.718631	0.9856	0.266969	1			1	1ea	45	2.52994	2.79866	0.268726	0.319894	0.42	0.100106	3	v
3	i3.7	Lab	1.76698	1.92571	0.158731	0.754895	0.9064	0.151505	1			1	1eb	45	2.31017	2.81666	0.506496	0.276248	0.4	0.123752	3	v
3	i3.8	Lab	2.06318	2.40365	0.34047	0.913549	1.1792	0.265651	3			1	1ec	45	3.44836	3.87346	0.425098	0.527376	0.66	0.132624	3	v
3	i3.9	Lab	1.73066	1.81489	0.0842285	0.735837	0.9504	0.214563	3			1	1ed	45	2.93969	3.92078	0.981093	0.407603	0.7	0.292397	5	v
3	i3.10	Lab	1.76963	2.02123	0.251597	0.756288	0.9856	0.229312	4			1	e1.1	45	2.29333	2.75541	0.462077	0.273005	0.44	0.166995	4
1	1ia	45	1.62658	1.87843	0.251851	0.681752	0.99	0.308248	3	v		2	2ea	45	3.58249	4.10891	0.526419	0.560881	0.87	0.309119	6	v
1	1ib	45	2.26814	2.48004	0.211896	1.02651	1.26	0.233491	1	v		2	2eb	45	3.54391	4.16867	0.624764	0.551164	0.9	0.348836	6	v
1	1ic	45	2.49133	2.61696	0.125635	1.15222	1.2	0.0477829	1	v		2	2ec	45	2.41987	3.12208	0.702206	0.297731	0.61	0.312269	6	v
1	1id	45	1.76208	1.94096	0.178872	0.752319	1.2	0.447681	2	v		2	2ed	45	3.80708	3.96999	0.162905	0.618726	0.79	0.171274	3	v
1	i1.1	45	1.81049	1.88583	0.0753375	0.77784	0.8712	0.0933596	1			2	e2.1	45	2.42158	3.23233	0.810749	0.29807			4
1	i1.2	45	1.70173	1.9529	0.251161	0.72073	0.7568	0.0360701	2			4	4ea	30	2.78502	3.58695	0.801931	0.373549	0.69	0.316451	4	v
1	i1.3	45	1.94455	2.26673	0.32218	0.849327	1.25	0.400673	4			4	4eb	30	3.51288	4.49525	0.982363	0.543396	0.75	0.206604	5	v
1	i1.4	45	2.12854	2.41748	0.288939	0.949299	1.21	0.260701	3			4	4ec	30	3.79159	4.44364	0.652054	0.614666	0.92	0.305334	4	v
1	i1.5	45	1.70384	2.15038	0.446545	0.721827			3			4	4ed	30	2.54776	2.59784	0.0500798	0.323539	0.43	0.106461	1	v
1	i1.6	45	2.19763	2.87153	0.6739	0.987372	1.0208	0.0334284	5			4	e4.1	30	2.05396	2.58735	0.533387	0.228504	0.4928	0.264296	4
2	2ia	45	1.79264	2.10005	0.30741	0.768409	0.98	0.211591	4	v		5	5ea	30	2.62204	3.48625	0.864204	0.338902	0.63	0.291098	3	v
2	2ib	45	1.75777	2.13474	0.376978	0.75005	0.87	0.11995	4	v		5	5eb	30	4.17372	4.47743	0.303709	0.717719	1.08	0.362281	3	v
2	2ic	45	2.05697	2.98418	0.927203	0.910168	1.18	0.269832	6	v		5	5ec	30	2.22511	2.87357	0.648461	0.260016	0.55	0.289984	5	v
2	2id	45	1.7279	1.87622	0.148316	0.734394	0.87	0.135606	1	v		5	5ed	30	2.06507	2.23864	0.173574	0.230501	0.41	0.179499	1?	v
2	i2.1	45	1.96741	2.57991	0.612498	0.861635	1.1264	0.264765	3			5	e5.1	30	2.06441	2.36849	0.304072	0.230383			2?
2	i2.2	45	1.49158	1.80258	0.311003	0.612787			4			6	e6.1	30	3.26778	3.72369	0.455908	0.483519	0.7656	0.282081	4
2	i2.3	45	1.53008	1.80048	0.270395	0.632316	0.66	0.0276844	3			6	e6.2	30	2.29308	2.5082	0.215126	0.272957	0.396	0.123043	3
2	i2.4	45	1.76049	1.85216	0.0916679	0.75148	0.85	0.09852	1			6	e6.3	30	1.71923	2.07399	0.354768	0.171467	0.3256	0.154133	2
2	i2.5	45	2.02348	2.11527	0.0917916	0.891959	1.05	0.158041	1			6	e6.4	30	2.37244	3.29954	0.927094	0.288368	0.5984	0.310032	7
2	i2.6	45	1.64661	1.82305	0.176441	0.692101	1.1176	0.425499	4?			6	e6.5	30	1.71614	1.91737	0.201227	0.170971	0.308	0.137029	1
4	4ia	30	1.84011	2.17419	0.334083	0.79353	1.38	0.58647	2	v		7	7ea	15	2.84512	2.84912	0	0.386646	0.41	0	0	v
4	4ib	30	1.71396	1.90666	0.192699	0.727111	1.4	0.672889	1	v		7	7eb	15	2.18773	2.1899	0	0.253001	0.23	0	0	v
4	4ic	30	1.79304	2.20511	0.41207	0.76862	1.2	0.43138	5	v		7	7ec	15	1.89022	2.04079	0.150566	0.199827	0.2	0	1	v
4	4id	30	1.88453	2.32962	0.445094	0.817173	1.44	0.622827	2	v		7	7ed	15	2.23897	2.24897	0	0.262635	0.27	0	0	v
4	i4.1	30	1.93805	2.30596	0.367905	0.845836	1.3288	0.482964	3			7	e7.1	15	2.89901	2.91015	0	0.398537	0.3696	0	0
4	i4.2	30	1.97315	2.19382	0.220678	0.864727	1.1264	0.261673	3			8	8ea	15	2.00501	2.01375	0	0.219777	0.24	0	0	v
4	i4.3	30	1.7209	2.03792	0.317027	0.730732	0.9064	0.175668	2			8	8eb	15	2.44223	2.45257	0	0.302183	0.3	0	0	v
4	i4.4	30	2.02431	2.29177	0.267455	0.892412	1.408	0.515588	3			8	8ec	15	3.06982		0	0.437123	0.45	0	0	v
4	i4.5	30	1.89824	1.98606	0.0878212	0.824501	0.9944	0.169899	3			8	8ed	15	3.09896		0	0.443841	0.44	0	0	v
4	i4.6	30	1.85147	1.95386	0.102399	0.799563	1.0384	0.238837	3			8	e8.1	15	3.77747		0	0.610976		0	0
5	5ia	30	2.00646	2.35818	0.35172	0.882733	1.26	0.377267	3	v		9	e9.1	15	2.28771	2.27941	0	0.271925	0.308	0	0
5	5ib	30	1.53966	1.83579	0.296124	0.637192	1.28	0.642808	4?	v		9	e9.2	15	2.19317	2.19484	0	0.254018	0.2816	0	0
5	5ic	30	1.73171	1.99427	0.262556	0.736388	1.33	0.593612	3	v		9	e9.3	15	2.82839	2.82839	0	0.382983	0.3608	0	0
5	5id	30	1.29765	1.72061	0.422957	0.516241	1.01	0.493759	4	v		9	e9.4	15	2.15953	2.15953	0	0.247759	0.2728	0	0
5	i5.1	30	1.67651	2.09127	0.414755	0.707604	0.8976	0.189996	5			9	e9.5	15	2.14204	2.14204	0	0.244527	0.2552	0	0
5	i5.2	30	1.62473	2.07574	0.451009	0.680797	1.11	0.429203	5
5	i5.3	30	1.23302	1.56877	0.335753	0.484776	0.6952	0.210424	3
5	i5.4	30	2.21208	2.54863	0.336551	0.995365	1.3	0.304635	4
5	i5.5	30	1.99194	2.27199	0.280048	0.874879	0.99	0.115121	3
5	i5.6	30	2.20134	2.527	0.325664	0.989419	1.3288	0.339381	3
6	i6.1	30	1.67506	1.93704	0.261976	0.70685	1.2056	0.49875	2
6	i6.2	30	1.77823	2.09853	0.320293	0.760815	1.1528	0.391985	4
6	i6.3	30	1.75443	1.98697	0.232545	0.748297	0.9328	0.184503	2
6	i6.4	30	1.83844	2.3147	0.476267	0.792644	1.5048	0.712156	4
6	i6.5	30	2.17847	2.54235	0.363877	0.976786	1.5928	0.616014	2
6	i6.6	30	2.35586	3.08655	0.730694	1.07559	1.716	0.640412	4
6	i6.7	30	1.49514	2.00276	0.507621	0.614586	0.748	0.133414	6
6	i6.8	30	1.66603	1.75533	0.089309	0.702159	0.8448	0.142641	1
6	i6.9	30	1.88053	2.02072	0.140187	0.815043	1.3288	0.513757	2
6	i6.10	30	1.70453	1.94923	0.244702	0.722187	1.1	0.377813	4
7	7ia	15	1.94088	2.15318	0.212295	0.847357	0.98	0.132643	3	v
7	7ib	15	2.26974	2.55679	0.287052	1.0274	1.76	0.732601	3	v
7	7ic	15	1.86312	1.90586	0.0427493	0.80576	0.98	0.17424	1	v
7	7id	15	2.24354	2.3273	0.0837567	1.01282	1.17	0.15718	2	v
7	i7.1	15	1.77638	1.99002	0.213638	0.75984			1
7	i7.2	15	1.92085	2.18388	0.263028	0.836605	1.1968	0.360195	3
7	i7.3	15	0.895413	0.97017	0.0747569	0.326974			1
7	i7.4	15	1.54348	1.67978	0.136304	0.639134			1
7	i7.5	15	1.59254	1.75541	0.162868	0.664233			2
7	i7.6	15	1.9664	1.96571	-0.000689505	0.861088			0
8	8ia	15	2.4529	2.62589	0.172993	1.13038	1.29	0.159622	2	v
8	8ib	15	1.50094	1.78121	0.280266	0.617525	1.05	0.432475	2	v
8	8ic	15	1.70377	1.87752	0.173755	0.721789	0.96	0.238211	2	v
8	8id	15	1.75541	1.93867	0.183263	0.748811	1.43	0.681189	2	v
8	i8.1	15	2.19894	2.36551	0.16657	0.988094	1.276	0.287906	2
8	i8.2	15	2.11776	2.21926	0.101502	0.943386	1.1792	0.235814	2
8	i8.3	15	1.36791	1.57654	0.20863	0.550857	0.7128	0.161943	3
8	i8.4	15	2.59421	2.7508	0.15659	1.21106	1.5224	0.311338	2
8	i8.5	15	1.91076	1.92078	0.0100156	0.8312	1.1264	0.2952	1
8	i8.6	15	1.55839	1.70362	0.145232	0.646745	1.0384	0.391655	3
9	i9.1	15	2.13656	2.47968	0.343119	0.953704	1.2584	0.304696	3
9	i9.2	15	2.0876	2.26829	0.180687	0.926878	1.5664	0.639522	3
9	i9.3	15	1.7046	1.78803	0.0834301	0.722225	1.1088	0.386575	1
9	i9.4	15	1.82015	2.00385	0.183699	0.782948	1.2232	0.440252	2
9	i9.5	15	2.10041	2.62023	0.519814	0.933884	1.4608	0.526916	2
9	i9.6	15	1.73	1.88986	0.159856	0.735496	1.2496	0.514104	2
9	i9.7	15	1.57058	1.71041	0.139824	0.652979	1.0032	0.350221	2
9	i9.8	15	1.6592	1.91272	0.25352	0.698622	1.0912	0.392578	3
9	i9.9	15	2.02961	2.40819	0.378575	0.895288	1.4168	0.521512	3
9	i9.10	15	1.83829	2.08045	0.242161	0.792567	1.1616	0.369033	1

## Sheet: 3. Chlorophyll 
Involute							Evolute
			Chl a	W(mg)						Chl a	W (mg)
	ID	Depth (m)	(µg foram-1)	after NaClO	µg chl mg-1			ID	Depth (m)	(µg foram-1)	after NaClO	µg chl mg-1
lab	Ci2 n=7	Lab "80"	0.1	0.78	0.128205		lab	c2e1	Lab "80"	0.123	0.69	0.178261
	c1ia	Lab "80"	0.149	1.16	0.128448			c2e2	Lab "80"	0.085	0.51	0.166667
	c1ib	Lab "80"	0.107	0.7	0.152857			c1ea	Lab "80"	0.138	0.86	0.160465
	c1ic	Lab "80"	0.093	0.76	0.122368			c1eb	Lab "80"	0.088	0.63	0.139683
	c1id	Lab "80"	0.104	0.86	0.12093			c1ec	Lab "80"	0.077	0.62	0.124194
	c1ie	Lab "80"	0.13	0.85	0.152941			c1ed	Lab "80"	0.044	0.48	0.0916667
	c1if	Lab "80"	0.065	0.7	0.0928571		45m	1ea	45	0.059	0.42	0.140476
	c1ig	Lab "80"	0.098	0.8	0.1225			1eb	45	0.039	0.4	0.0975
	c1ih	Lab "80"	0.042	0.6	0.07			1ec	45	0.115	0.66	0.174242
	c1ii	Lab "80"	0.13	0.85	0.152941			1ed	45	0.092	0.7	0.131429
45m	1ia	45	0.1	0.99	0.10101			2ea	45	0.127	0.87	0.145977
	1ib	45	0.17	1.26	0.134921			2eb	45	0.085	0.9	0.0944444
	1ic	45	0.09	1.2	0.075			2ec	45	0.133	0.61	0.218033
	1id	45	0.17	1.2	0.141667			2ed	45	0.09	0.69	0.130435
	2ia	45	0.16	0.98	0.163265		30m	4ea	30	0.02	0.75	0.0266667
	2ib	45	0.18	0.87	0.206897			4eb	30	0.026	0.92	0.0282609
	2ic	45	0.11	1.18	0.0932203			4ec	30	0.04	0.43	0.0930233
	2id	45	0.1	0.87	0.114943			4ed	30	0.004	0.63	0.00634921
30m	4ia	30	0.071	1.38	0.0514493			5ea	30	0.037	1.08	0.0342593
	4ib	30	0.04	1.4	0.0285714			5eb	30	0.047	0.55	0.0854545
	4ic	30	0.077	1.2	0.0641667			5ec	30	0.021	0.41	0.0512195
	4id	30	0.055	1.44	0.0381944			5ed	30	0.008	0.41	0.0195122
	5ia	30	0.098	1.26	0.0777778		15m	7ea	15	0.0335187	0.54
	5ib	30	0.057	1.28	0.0445313			7eb	15	0.0193094	0.23
	5ic	30	0.06	1.33	0.0451128			7ec	15	0.0220669	0.2
	5id	30	0.016	1.01	0.0158416			7ed	15	0.00218246	0.37
15m	7ia	15	0.02	0.98	0.0204082			8ea	15	0.0083601	0.24
	7ib	15	0.052	1.76	0.0295455			8eb	15	0.000820715	0.3
	7ic	15	0.029	0.98	0.0295918			8ec	15	0.00198609	0.45
	7id	15	0.025	1.17	0.0213675			8ed	15	0.00266463	0.44
	8ia	15	0.016	1.29	0.0124031
	8ib	15	0.067	1.05	0.0638095
	8ic	15	0.017	0.96	0.0177083
	8id	15	0.014	1.43	0.00979021

## Sheet: 4. Light and temperature
											Backup data
		°C				PAR (µmol/m²/sec)					Lux
						IUI pier	0.28	0.11	0.04
Date Time, GMT+3		15m	30m	45m		surface	15m	30m	45m		15m	30m	45m
2013-05-26 17:00:00		24.738	24.062	23.966		283	79.24	31.13	11.32		1636.1	1463.9	53.8
2013-05-26 17:10:00		24.738	24.255	23.966		244	68.32	26.84	9.76		1463.9	1377.8	43.1
2013-05-26 17:20:00		24.738	24.351	23.966		147	41.16	16.17	5.88		1377.8	1194.8	21.5
2013-05-26 17:30:00		24.738	24.255	23.966		36	10.08	3.96	1.44		1248.6	1054.9	10.8
2013-05-26 17:40:00		24.545	24.255	23.966		30	8.4	3.3	1.2		1141	882.6	0
2013-05-26 17:50:00		24.641	24.255	23.966		26	7.28	2.86	1.04		1001	764.2	0
2013-05-26 18:00:00		24.545	24.255	23.966		21	5.88	2.31	0.84		882.6	635.1	0
2013-05-26 18:10:00		24.545	24.158	23.966		16	4.48	1.76	0.64		785.8	538.2	0
2013-05-26 18:20:00		24.545	24.255	23.966		9	2.52	0.99	0.36		699.7	441.3	0
2013-05-26 18:30:00		24.545	24.255	23.966		3	0.84	0.33	0.12		516.7	247.6	0
2013-05-26 18:40:00		24.545	24.255	23.966		0	0	0	0		441.3	204.5	0
2013-05-26 18:50:00		24.545	24.255	23.966		0	0	0	0		387.5	183	0
2013-05-26 19:00:00		24.545	24.255	23.966		0	0	0	0		322.9	150.7	0
2013-05-26 19:10:00		24.545	24.351	23.869		0	0	0	0		236.8	107.6	0
2013-05-26 19:20:00		24.545	24.351	23.869		0	0	0	0		139.9	64.6	0
2013-05-26 19:30:00		24.545	24.351	23.869		0	0	0	0		53.8	21.5	0
2013-05-26 19:40:00		24.545	24.255	23.869		0	0	0	0		0	0	0
2013-05-26 19:50:00		24.545	24.351	23.966		1	0.28	0.11	0.04		0	0	0
2013-05-26 20:00:00		24.545	24.255	23.966		0	0	0	0		0	0	0
2013-05-26 20:10:00		24.545	24.255	23.966		1	0.28	0.11	0.04		0	0	0
2013-05-26 20:20:00		24.448	24.158	23.869		1	0.28	0.11	0.04		0	0	0
2013-05-26 20:30:00		24.448	24.255	23.869		0	0	0	0		0	0	0
2013-05-26 20:40:00		24.448	24.255	23.869		0	0	0	0		0	0	0
2013-05-26 20:50:00		24.448	24.062	23.966		0	0	0	0		0	0	0
2013-05-26 21:00:00		24.448	24.158	23.966		0	0	0	0		0	0	0
2013-05-26 21:10:00		24.351	23.966	23.966		1	0.28	0.11	0.04		0	0	0
2013-05-26 21:20:00		24.351	23.966	23.966		0	0	0	0		0	0	0
2013-05-26 21:30:00		24.351	23.966	23.869		1	0.28	0.11	0.04		0	0	0
2013-05-26 21:40:00		24.351	23.966	23.966		0	0	0	0		0	0	0
2013-05-26 21:50:00		24.351	23.966	23.966		0	0	0	0		0	0	0
2013-05-26 22:00:00		24.351	23.966	23.966		0	0	0	0		0	0	0
2013-05-26 22:10:00		24.448	24.158	23.966		0	0	0	0		0	0	0
2013-05-26 22:20:00		24.448	23.966	23.966		0	0	0	0		0	0	0
2013-05-26 22:30:00		24.448	23.966	23.966		0	0	0	0		0	0	0
2013-05-26 22:40:00		24.448	24.062	23.966		0	0	0	0		0	0	0
2013-05-26 22:50:00		24.351	24.158	23.966		0	0	0	0		0	0	0
2013-05-26 23:00:00		24.448	23.966	23.966		0	0	0	0		0	0	0
2013-05-26 23:10:00		24.448	24.062	23.966		0	0	0	0		0	0	0
2013-05-26 23:20:00		24.351	24.062	23.966		0	0	0	0		0	0	0
2013-05-26 23:30:00		24.351	24.158	24.062		0	0	0	0		0	0	0
2013-05-26 23:40:00		24.351	24.255	24.062		0	0	0	0		0	0	0
2013-05-26 23:50:00		24.255	24.255	23.966		0	0	0	0		0	0	0
2013-05-27		24.351	24.255	24.062		0	0	0	0		0	0	0
2013-05-27 00:10:00		24.351	24.255	24.062		0	0	0	0		0	0	0
2013-05-27 00:20:00		24.255	24.255	23.966		0	0	0	0		0	0	0
2013-05-27 00:30:00		24.351	24.255	23.966		0	0	0	0		0	0	0
2013-05-27 00:40:00		24.351	24.158	23.966		0	0	0	0		0	0	0
2013-05-27 00:50:00		24.351	24.062	23.966		0	0	0	0		0	0	0
2013-05-27 01:00:00		24.351	24.255	23.966		0	0	0	0		0	0	0
2013-05-27 01:10:00		24.255	24.062	23.966		0	0	0	0		0	0	0
2013-05-27 01:20:00		24.255	24.062	23.966		0	0	0	0		0	0	0
2013-05-27 01:30:00		24.351	24.158	23.966		0	0	0	0		0	0	0
2013-05-27 01:40:00		24.351	24.158	23.966		0	0	0	0		0	0	0
2013-05-27 01:50:00		24.351	24.158	23.966		0	0	0	0		0	0	0
2013-05-27 02:00:00		24.351	24.158	23.966		0	0	0	0		0	0	0
2013-05-27 02:10:00		24.351	24.158	23.966		0	0	0	0		0	0	0
2013-05-27 02:20:00		24.351	24.158	23.966		0	0	0	0		0	0	0
2013-05-27 02:30:00		24.351	24.062	23.966		0	0	0	0		0	0	0
2013-05-27 02:40:00		24.351	23.966	23.966		0	0	0	0		0	0	0
2013-05-27 02:50:00		24.255	23.966	23.966		0	0	0	0		0	0	0
2013-05-27 03:00:00		24.255	23.966	24.158		0	0	0	0		0	0	0
2013-05-27 03:10:00		24.351	23.966	24.158		0	0	0	0		0	0	0
2013-05-27 03:20:00		24.351	23.966	24.158		0	0	0	0		0	0	0
2013-05-27 03:30:00		24.255	23.966	23.966		0	0	0	0		0	0	0
2013-05-27 03:40:00		24.255	24.062	23.966		0	0	0	0		0	0	0
2013-05-27 03:50:00		24.255	24.158	23.966		0	0	0	0		0	0	0
2013-05-27 04:00:00		24.255	24.158	23.966		0	0	0	0		0	0	0
2013-05-27 04:10:00		24.255	24.158	23.966		0	0	0	0		0	0	0
2013-05-27 04:20:00		24.255	24.158	23.966		0	0	0	0		0	0	0
2013-05-27 04:30:00		24.255	24.158	23.966		1	0.28	0.11	0.04		0	0	0
2013-05-27 04:40:00		24.255	23.966	23.966		4	1.12	0.44	0.16		0	0	0
2013-05-27 04:50:00		24.255	23.869	23.966		13	3.64	1.43	0.52		0	0	0
2013-05-27 05:00:00		24.255	23.966	23.966		29	8.12	3.19	1.16		0	0	0
2013-05-27 05:10:00		24.255	23.966	23.869		66	18.48	7.26	2.64		0	0	0
2013-05-27 05:20:00		24.255	24.062	23.966		122	34.16	13.42	4.88		0	0	0
2013-05-27 05:30:00		24.255	24.158	23.966		183	51.24	20.13	7.32		0	0	10.8
2013-05-27 05:40:00		24.255	23.966	23.966		242	67.76	26.62	9.68		32.3	0	32.3
2013-05-27 05:50:00		24.158	23.966	23.966		304	85.12	33.44	12.16		96.9	32.3	43.1
2013-05-27 06:00:00		24.158	24.062	23.966		368	103.04	40.48	14.72		204.5	75.3	64.6
2013-05-27 06:10:00		24.158	23.966	23.966		434	121.52	47.74	17.36		409	129.2	75.3
2013-05-27 06:20:00		24.158	23.966	23.966		502	140.56	55.22	20.08		635.1	193.8	96.9
2013-05-27 06:30:00		24.158	23.966	23.966		572	160.16	62.92	22.88		968.8	247.6	129.2
2013-05-27 06:40:00		24.255	24.158	23.966		641	179.48	70.51	25.64		1377.8	333.7	172.2
2013-05-27 06:50:00		24.255	24.158	23.966		711	199.08	78.21	28.44		1808.3	409	193.8
2013-05-27 07:00:00		24.351	24.158	23.966		780	218.4	85.8	31.2		2411.1	495.1	247.6
2013-05-27 07:10:00		24.351	24.158	23.966		850	238	93.5	34		2927.8	602.8	301.4
2013-05-27 07:20:00		24.351	24.158	23.966		919	257.32	101.09	36.76		3616.7	710.4	344.4
2013-05-27 07:30:00		24.448	24.158	23.966		990	277.2	108.9	39.6		4133.4	828.8	376.7
2013-05-27 07:40:00		24.448	24.158	23.966		1057	295.96	116.27	42.28		4822.3	958	430.6
2013-05-27 07:50:00		24.448	24.158	23.966		1124	314.72	123.64	44.96		5166.7	1108.7	473.6
2013-05-27 08:00:00		24.448	24.158	23.966		1188	332.64	130.68	47.52		5511.1	1259.4	484.4
2013-05-27 08:10:00		24.545	24.158	23.966		1251	350.28	137.61	50.04		6544.5	1377.8	495.1
2013-05-27 08:20:00		24.545	24.158	23.966		1311	367.08	144.21	52.44		6544.5	1550	516.7
2013-05-27 08:30:00		24.545	24.255	23.966		1370	383.6	150.7	54.8		8266.7	1808.3	581.3
2013-05-27 08:40:00		24.641	24.255	23.966		1427	399.56	156.97	57.08		8266.7	1980.6	645.8
2013-05-27 08:50:00		24.641	24.255	23.966		1481	414.68	162.91	59.24		10677.8	2152.8	688.9
2013-05-27 09:00:00		24.738	24.255	23.966		1535	429.8	168.85	61.4		11022.3	2497.2	678.1
2013-05-27 09:10:00		24.738	24.255	23.966		1586	444.08	174.46	63.44		11022.3	2669.5	721.2
2013-05-27 09:20:00		24.835	24.158	23.966		1632	456.96	179.52	65.28		9300.1	2755.6	753.5
2013-05-27 09:30:00		24.835	24.158	23.966		1675	469	184.25	67		11022.3	3100	818.1
2013-05-27 09:40:00		24.835	24.158	23.966		1716	480.48	188.76	68.64		14466.8	3100	828.8
2013-05-27 09:50:00		24.835	24.255	23.966		1754	491.12	192.94	70.16		14466.8	3272.2	828.8
2013-05-27 10:00:00		24.835	24.062	23.966		1791	501.48	197.01	71.64		16533.4	3444.5	882.6
2013-05-27 10:10:00		24.931	24.158	23.966		1824	510.72	200.64	72.96		14466.8	3961.1	925.7
2013-05-27 10:20:00		24.931	24.255	24.062		1852	518.56	203.72	74.08		11022.3	3961.1	947.2
2013-05-27 10:30:00		24.931	24.255	24.062		1878	525.84	206.58	75.12		14466.8	4305.6	968.8
2013-05-27 10:40:00		24.931	24.255	23.966		1897	531.16	208.67	75.88		12400.1	4650	968.8
2013-05-27 10:50:00		24.931	24.062	23.966		1913	535.64	210.43	76.52		19289	4477.8	1011.8
2013-05-27 11:00:00		24.931	24.062	24.062		1930	540.4	212.3	77.2		11022.3	4822.3	1044.1
2013-05-27 11:10:00		24.931	24.158	24.062		1941	543.48	213.51	77.64		16533.4	4994.5	1054.9
2013-05-27 11:20:00		24.931	24.351	24.062		1946	544.88	214.06	77.84		14466.8	5166.7	1033.3
2013-05-27 11:30:00		25.125	24.158	23.966		1953	546.84	214.83	78.12		17222.3	5338.9	1011.8
2013-05-27 11:40:00		25.125	24.158	24.062		1955	547.4	215.05	78.2		17911.2	5511.1	1022.6
2013-05-27 11:50:00		25.125	24.158	24.062		1955	547.4	215.05	78.2		15155.7	5511.1	979.5
2013-05-27 12:00:00		25.125	24.255	23.966		1950	546	214.5	78		21355.7	5511.1	936.5
2013-05-27 12:10:00		25.028	24.158	23.966		1947	545.16	214.17	77.88		11711.2	6200	947.2
2013-05-27 12:20:00		25.125	24.158	23.966		1931	540.68	212.41	77.24		13777.9	6200	893.4
2013-05-27 12:30:00		25.028	24.158	23.966		1919	537.32	211.09	76.76		10333.4	5511.1	861.1
2013-05-27 12:40:00		25.028	24.158	24.062		1902	532.56	209.22	76.08		10333.4	5511.1	861.1
2013-05-27 12:50:00		24.931	24.158	24.062		1878	525.84	206.58	75.12		10333.4	5511.1	839.6
2013-05-27 13:00:00		24.931	24.158	23.966		1856	519.68	204.16	74.24		9300.1	5166.7	731.9
2013-05-27 13:10:00		25.028	24.158	23.966		1838	514.64	202.18	73.52		12400.1	5511.1	731.9
2013-05-27 13:20:00		25.028	24.158	24.062		1809	506.52	198.99	72.36		8266.7	5166.7	688.9
2013-05-27 13:30:00		25.028	24.158	24.062		1778	497.84	195.58	71.12		9300.1	5511.1	667.4
2013-05-27 13:40:00		24.931	24.255	23.966		1741	487.48	191.51	69.64		6544.5	5511.1	602.8
2013-05-27 13:50:00		24.931	24.158	23.966		1705	477.4	187.55	68.2		7233.4	5338.9	538.2
2013-05-27 14:00:00		24.931	24.158	23.966		1663	465.64	182.93	66.52		7577.8	4822.3	516.7
2013-05-27 14:10:00		24.835	24.158	23.966		1619	453.32	178.09	64.76		5511.1	5166.7	495.1
2013-05-27 14:20:00		24.931	24.158	23.966		1570	439.6	172.7	62.8		4994.5	4650	430.6
2013-05-27 14:30:00		24.931	24.255	23.966		1523	426.44	167.53	60.92		4650	4994.5	387.5
2013-05-27 14:40:00		24.931	24.158	23.966		1469	411.32	161.59	58.76		4650	4305.6	355.2
2013-05-27 14:50:00		24.835	24.158	23.966		1409	394.52	154.99	56.36		4650	4133.4	333.7
2013-05-27 15:00:00		24.835	24.158	23.966		1351	378.28	148.61	54.04		3444.5	4133.4	322.9
2013-05-27 15:10:00		24.835	24.255	23.966		1287	360.36	141.57	51.48		3788.9	3961.1	312.2
2013-05-27 15:20:00		24.931	24.158	23.966		1222	342.16	134.42	48.88		3444.5	3444.5	279.9
2013-05-27 15:30:00		24.835	24.062	24.062		1152	322.56	126.72	46.08		3100	3272.2	258.3
2013-05-27 15:40:00		24.835	24.158	24.062		1086	304.08	119.46	43.44		2927.8	3272.2	204.5
2013-05-27 15:50:00		24.835	24.158	23.677		1020	285.6	112.2	40.8		2669.5	2755.6	139.9
2013-05-27 16:00:00		24.931	24.158	23.773		938	262.64	103.18	37.52		2411.1	2755.6	150.7
2013-05-27 16:10:00		24.835	24.351	23.869		871	243.88	95.81	34.84		2066.7	2497.2	129.2
2013-05-27 16:20:00		24.738	24.351	23.966		807	225.96	88.77	32.28		2238.9	2325	107.6
2013-05-27 16:30:00		24.738	24.255	23.966		734	205.52	80.74	29.36		1808.3	2066.7	86.1
2013-05-27 16:40:00		24.738	24.158	23.966		670	187.6	73.7	26.8		1808.3	1722.2	75.3
2013-05-27 16:50:00		24.738	23.966	23.966		579	162.12	63.69	23.16		1636.1	1334.7	64.6
2013-05-27 17:00:00		24.641	23.966	23.966		486	136.08	53.46	19.44		1550	1356.3	43.1
2013-05-27 17:10:00		24.641	24.158	23.966		400	112	44	16		1377.8	1280.9	43.1
2013-05-27 17:20:00		24.641	24.062	23.966		268	75.04	29.48	10.72		1377.8	1001	32.3
2013-05-27 17:30:00		24.448	24.062	23.966		164	45.92	18.04	6.56		1216.3	925.7	21.5
2013-05-27 17:40:00		24.545	24.062	23.966		151	42.28	16.61	6.04		1097.9	807.3	21.5
2013-05-27 17:50:00		24.545	24.062	23.966		127	35.56	13.97	5.08		990.3	667.4	10.8
2013-05-27 18:00:00		24.448	23.966	23.966		97	27.16	10.67	3.88		871.9	516.7	0
2013-05-27 18:10:00		24.448	23.966	24.062		68	19.04	7.48	2.72		785.8	452.1	0
2013-05-27 18:20:00		24.448	24.062	24.062		40	11.2	4.4	1.6		688.9	376.7	0
2013-05-27 18:30:00		24.448	24.158	24.062		20	5.6	2.2	0.8		592	301.4	0
2013-05-27 18:40:00		24.545	24.062	24.255		8	2.24	0.88	0.32		570.5	279.9	0
2013-05-27 18:50:00		24.448	24.158	24.351		2	0.56	0.22	0.08		473.6	226	0
2013-05-27 19:00:00		24.641	24.255	24.351		0	0	0	0		344.4	161.5	0
2013-05-27 19:10:00		24.545	24.255	24.158		0	0	0	0		236.8	107.6	0
2013-05-27 19:20:00		24.545	24.255	24.158		0	0	0	0		129.2	53.8	0
2013-05-27 19:30:00		24.545	24.351	24.158		0	0	0	0		53.8	21.5	0
2013-05-27 19:40:00		24.545	24.351	24.158		0	0	0	0		0	0	0
2013-05-27 19:50:00		24.545	24.448	24.158		0	0	0	0		0	0	0
2013-05-27 20:00:00		24.545	24.351	24.062		0	0	0	0		0	0	0
2013-05-27 20:10:00		24.448	24.351	24.062		0	0	0	0		0	0	0
2013-05-27 20:20:00		24.448	24.351	24.062		0	0	0	0		0	0	0
2013-05-27 20:30:00		24.448	24.351	24.062		0	0	0	0		0	0	0
2013-05-27 20:40:00		24.448	24.351	23.966		0	0	0	0		0	0	0
2013-05-27 20:50:00		24.448	24.351	23.966		0	0	0	0		0	0	0
2013-05-27 21:00:00		24.448	24.062	23.966		0	0	0	0		0	0	0
2013-05-27 21:10:00		24.448	23.966	23.966		0	0	0	0		0	0	0
2013-05-27 21:20:00		24.448	23.966	23.966		0	0	0	0		0	0	0
2013-05-27 21:30:00		24.448	23.966	23.966		0	0	0	0		0	0	0
2013-05-27 21:40:00		24.448	23.966	23.966		0	0	0	0		0	0	0
2013-05-27 21:50:00		24.351	24.062	23.966		0	0	0	0		0	0	0
2013-05-27 22:00:00		24.351	24.062	23.966		0	0	0	0		0	0	0
2013-05-27 22:10:00		24.351	24.062	23.966		0	0	0	0		0	0	0
2013-05-27 22:20:00		24.351	24.062	23.966		0	0	0	0		0	0	0
2013-05-27 22:30:00		24.351	24.062	23.966		0	0	0	0		0	0	0
2013-05-27 22:40:00		24.351	24.062	23.966		0	0	0	0		0	0	0
2013-05-27 22:50:00		24.351	24.062	23.966		0	0	0	0		0	0	0
2013-05-27 23:00:00		24.255	23.966	23.966		0	0	0	0		0	0	0
2013-05-27 23:10:00		24.255	23.966	23.966		0	0	0	0		0	0	0
2013-05-27 23:20:00		24.255	24.158	23.966		0	0	0	0		0	0	0
2013-05-27 23:30:00		24.255	23.966	23.966		0	0	0	0		0	0	0
2013-05-27 23:40:00		24.255	23.966	24.062		0	0	0	0		0	0	0
2013-05-27 23:50:00		24.351	23.966	24.062		0	0	0	0		0	0	0
2013-05-28		24.351	23.966	23.966		0	0	0	0		0	0	0
2013-05-28 00:10:00		24.351	23.966	23.773		0	0	0	0		0	0	0
2013-05-28 00:20:00		24.351	23.966	23.869		0	0	0	0		0	0	0
2013-05-28 00:30:00		24.351	23.966	23.869		0	0	0	0		0	0	0
2013-05-28 00:40:00		24.351	23.966	23.966		0	0	0	0		0	0	0
2013-05-28 00:50:00		24.255	23.966	23.966		0	0	0	0		0	0	0
2013-05-28 01:00:00		24.255	23.869	23.966		0	0	0	0		0	0	0
2013-05-28 01:10:00		24.255	23.966	23.966		0	0	0	0		0	0	0
2013-05-28 01:20:00		24.255	23.966	23.966		0	0	0	0		0	0	0
2013-05-28 01:30:00		24.255	23.966	23.966		0	0	0	0		0	0	0
2013-05-28 01:40:00		24.255	23.966	23.966		0	0	0	0		0	0	0
2013-05-28 01:50:00		24.255	23.966	23.966		0	0	0	0		0	0	0
2013-05-28 02:00:00		24.255	23.966	23.966		0	0	0	0		0	0	0
2013-05-28 02:10:00		24.351	23.966	23.966		0	0	0	0		0	0	0
2013-05-28 02:20:00		24.255	23.966	23.966		0	0	0	0		0	0	0
2013-05-28 02:30:00		24.255	23.966	23.966		0	0	0	0		0	0	0
2013-05-28 02:40:00		24.255	23.966	24.062		0	0	0	0		0	0	0
2013-05-28 02:50:00		24.255	23.966	24.062		0	0	0	0		0	0	0
2013-05-28 03:00:00		24.255	23.966	24.062		0	0	0	0		0	0	0
2013-05-28 03:10:00		24.255	23.966	23.966		0	0	0	0		0	0	0
2013-05-28 03:20:00		24.062	23.966	23.966		0	0	0	0		0	0	0
2013-05-28 03:30:00		24.158	23.966	23.966		0	0	0	0		0	0	0
2013-05-28 03:40:00		24.255	23.966	23.966		0	0	0	0		0	0	0
2013-05-28 03:50:00		24.255	24.062	23.966		0	0	0	0		0	0	0
2013-05-28 04:00:00		24.255	24.158	23.966		0	0	0	0		0	0	0
2013-05-28 04:10:00		24.255	24.158	24.062		0	0	0	0		0	0	0
2013-05-28 04:20:00		24.255	24.158	24.062		0	0	0	0		0	0	0
2013-05-28 04:30:00		24.255	24.158	24.062		1	0.28	0.11	0.04		0	0	0
2013-05-28 04:40:00		24.255	24.158	23.869		4	1.12	0.44	0.16		0	0	0
2013-05-28 04:50:00		24.255	24.158	23.869		14	3.92	1.54	0.56		0	0	0
2013-05-28 05:00:00		24.255	24.158	23.869		29	8.12	3.19	1.16		0	0	0
2013-05-28 05:10:00		24.255	24.158	23.966		63	17.64	6.93	2.52		0	0	0
2013-05-28 05:20:00		24.255	24.158	23.966		114	31.92	12.54	4.56		0	0	10.8
2013-05-28 05:30:00		24.255	24.158	23.966		172	48.16	18.92	6.88		0	0	21.5
2013-05-28 05:40:00		24.255	24.062	23.966		232	64.96	25.52	9.28		32.3	0	43.1
2013-05-28 05:50:00		24.255	23.869	23.966		294	82.32	32.34	11.76		96.9	32.3	53.8
2013-05-28 06:00:00		24.255	23.869	23.966		357	99.96	39.27	14.28		204.5	75.3	64.6
2013-05-28 06:10:00		24.255	23.966	23.966		422	118.16	46.42	16.88		387.5	129.2	86.1
2013-05-28 06:20:00		24.255	24.062	23.966		489	136.92	53.79	19.56		613.5	193.8	107.6
2013-05-28 06:30:00		24.255	24.062	23.966		559	156.52	61.49	22.36		968.8	236.8	118.4
2013-05-28 06:40:00		24.351	23.966	23.966		629	176.12	69.19	25.16		1291.7	333.7	139.9
2013-05-28 06:50:00		24.351	24.062	23.966		698	195.44	76.78	27.92		1808.3	419.8	161.5
2013-05-28 07:00:00		24.351	23.966	23.966		768	215.04	84.48	30.72		2238.9	462.9	193.8
2013-05-28 07:10:00		24.351	23.966	23.966		836	234.08	91.96	33.44		2669.5	570.5	236.8
2013-05-28 07:20:00		24.351	23.966	23.966		908	254.24	99.88	36.32		3444.5	667.4	258.3
2013-05-28 07:30:00		24.448	24.062	23.966		975	273	107.25	39		3616.7	742.7	301.4
2013-05-28 07:40:00		24.448	23.966	23.966		1042	291.76	114.62	41.68		4305.6	796.5	301.4
2013-05-28 07:50:00		24.448	23.966	23.966		1108	310.24	121.88	44.32		4994.5	914.9	322.9
2013-05-28 08:00:00		24.545	23.966	23.869		1173	328.44	129.03	46.92		5511.1	1087.2	344.4
2013-05-28 08:10:00		24.545	23.966	23.869		1235	345.8	135.85	49.4		6544.5	1356.3	376.7
2013-05-28 08:20:00		24.641	24.062	23.869		1295	362.6	142.45	51.8		7577.8	1636.1	387.5
2013-05-28 08:30:00		24.641	24.255	23.869		1352	378.56	148.72	54.08		8266.7	1808.3	387.5
2013-05-28 08:40:00		24.641	24.062	23.966		1409	394.52	154.99	56.36		8266.7	1980.6	441.3
2013-05-28 08:50:00		24.641	23.966	23.966		1463	409.64	160.93	58.52		8266.7	1722.2	516.7
2013-05-28 09:00:00		24.738	23.966	23.966		1513	423.64	166.43	60.52		8611.2	1808.3	549
2013-05-28 09:10:00		24.738	23.966	23.966		1563	437.64	171.93	62.52		12400.1	1980.6	667.4
2013-05-28 09:20:00		24.641	24.062	23.966		1609	450.52	176.99	64.36		10677.8	2238.9	710.4
2013-05-28 09:30:00		24.641	24.062	23.966		1655	463.4	182.05	66.2		12400.1	2325	742.7
2013-05-28 09:40:00		24.738	23.966	23.966		1693	474.04	186.23	67.72		12400.1	2583.4	893.4
2013-05-28 09:50:00		24.738	24.062	23.966		1734	485.52	190.74	69.36		8266.7	2927.8	882.6
2013-05-28 10:00:00		24.835	24.062	23.966		1768	495.04	194.48	70.72		10333.4	3444.5	914.9
2013-05-28 10:10:00		24.931	24.062	23.966		1796	502.88	197.56	71.84		9300.1	3788.9	990.3
2013-05-28 10:20:00		24.931	24.062	23.966		1824	510.72	200.64	72.96		9300.1	3788.9	1087.2
2013-05-28 10:30:00		24.931	24.062	24.062		1848	517.44	203.28	73.92		11022.3	3961.1	1097.9
2013-05-28 10:40:00		24.931	24.158	24.062		1867	522.76	205.37	74.68		16533.4	4650	1087.2
2013-05-28 10:50:00		24.931	24.158	23.388		1885	527.8	207.35	75.4		16533.4	5166.7	871.9
2013-05-28 11:00:00		24.931	24.062	23.581		1899	531.72	208.89	75.96		12400.1	4822.3	861.1
2013-05-28 11:10:00		24.931	24.062	23.677		1911	535.08	210.21	76.44		16533.4	4650	893.4
2013-05-28 11:20:00		24.931	24.158	23.484		1922	538.16	211.42	76.88		15155.7	5166.7	893.4
2013-05-28 11:30:00		24.931	24.255	23.388		1929	540.12	212.19	77.16		10333.4	5511.1	893.4
2013-05-28 11:40:00		25.028	24.351	23.773		1935	541.8	212.85	77.4		17911.2	5511.1	979.5
2013-05-28 11:50:00		24.931	23.581	23.966		1936	542.08	212.96	77.44		13777.9	4650	968.8
2013-05-28 12:00:00		24.931	23.869	24.062		1933	541.24	212.63	77.32		10677.8	4650	1022.6
2013-05-28 12:10:00		24.835	23.966	24.158		1926	539.28	211.86	77.04		15844.5	4822.3	1108.7
2013-05-28 12:20:00		24.931	23.966	24.158		1917	536.76	210.87	76.68		13089	4994.5	1141
2013-05-28 12:30:00		24.641	24.062	24.158		1906	533.68	209.66	76.24		16533.4	4822.3	1227.1
2013-05-28 12:40:00		24.738	24.062	24.158		1888	528.64	207.68	75.52		11711.2	4822.3	1141
2013-05-28 12:50:00		24.931	24.158	24.062		1872	524.16	205.92	74.88		13777.9	5338.9	871.9
2013-05-28 13:00:00		24.931	24.158	24.062		1857	519.96	204.27	74.28		12400.1	5511.1	731.9
2013-05-28 13:10:00		24.931	24.351	23.966		1838	514.64	202.18	73.52		8611.2	6200	635.1
2013-05-28 13:20:00		24.931	24.351	23.966		1809	506.52	198.99	72.36		8266.7	5511.1	549
2013-05-28 13:30:00		24.931	24.351	23.966		1778	497.84	195.58	71.12		10677.8	5511.1	624.3
2013-05-28 13:40:00		25.028	24.448	24.062		1741	487.48	191.51	69.64		7233.4	5511.1	893.4
2013-05-28 13:50:00		24.931	24.351	24.158		1705	477.4	187.55	68.2		5511.1	4650	602.8
2013-05-28 14:00:00		24.641	24.158	24.062		1663	465.64	182.93	66.52		5511.1	4994.5	495.1
2013-05-28 14:10:00		24.738	24.158	24.062		1829	512.12	201.19	73.16		4477.8	4133.4	484.4
2013-05-28 14:20:00		24.545	24.062	24.062		1800	504	198	72		4994.5	3961.1	516.7
2013-05-28 14:30:00		24.448	24.062	24.158		1760	492.8	193.6	70.4		3961.1	3961.1	441.3
2013-05-28 14:40:00		24.738	24.255	24.062		1726	483.28	189.86	69.04		3616.7	4650	366
2013-05-28 14:50:00		24.738	24.545	24.062		1685	471.8	185.35	67.4		3788.9	4994.5	290.6
2013-05-28 15:00:00		24.835	24.158	24.062		1641	459.48	180.51	65.64		3616.7	3272.2	236.8
2013-05-28 15:10:00		24.448	24.158	23.773		1592	445.76	175.12	63.68		3616.7	3444.5	226
2013-05-28 15:20:00		24.448	24.255	23.773		1545	432.6	169.95	61.8		3444.5	3616.7	193.8
2013-05-28 15:30:00		24.641	24.351	23.869		1495	418.6	164.45	59.8		2927.8	3444.5	172.2
2013-05-28 15:40:00		24.738	24.351	23.869		1435	401.8	157.85	57.4		2669.5	2927.8	139.9
2013-05-28 15:50:00		24.545	24.158	23.677		1379	386.12	151.69	55.16		2497.2	2497.2	118.4
2013-05-28 16:00:00		24.351	24.158	23.773		1321	369.88	145.31	52.84		2325	1980.6	96.9
2013-05-28 16:10:00		24.351	24.062	23.581		1262	353.36	138.82	50.48		2238.9	1808.3	86.1
2013-05-28 16:20:00		24.448	24.062	23.581		1199	335.72	131.89	47.96		2066.7	1894.5	75.3
2013-05-28 16:30:00		24.738	24.062	23.677		1134	317.52	124.74	45.36		1980.6	1722.2	64.6
2013-05-28 16:40:00		24.641	23.966	23.869		1063	297.64	116.93	42.52		1808.3	1377.8	64.6
2013-05-28 16:50:00		24.351	23.869	23.966		995	278.6	109.45	39.8		1636.1	1194.8	53.8
2013-05-28 17:00:00		24.641	23.869	23.966		926	259.28	101.86	37.04		1550	1097.9	43.1
2013-05-28 17:10:00		24.351	23.773	23.869		858	240.24	94.38	34.32		1377.8	882.6	43.1
2013-05-28 17:20:00		24.255	23.677	23.966		785	219.8	86.35	31.4		1270.1	807.3	32.3
2013-05-28 17:30:00		24.641	23.869	23.773		718	201.04	78.98	28.72		1162.5	828.8	10.8
2013-05-28 17:40:00		24.545	23.869	23.869		653	182.84	71.83	26.12		1087.2	753.5	0
2013-05-28 17:50:00		24.545	23.966	23.869		584	163.52	64.24	23.36		990.3	667.4	0
2013-05-28 18:00:00		24.448	23.966	23.773		512	143.36	56.32	20.48		893.4	549	0
2013-05-28 18:10:00		24.641	24.062	23.773		441	123.48	48.51	17.64		818.1	549	0
2013-05-28 18:20:00		24.641	24.062	23.677		306	85.68	33.66	12.24		699.7	441.3	0
2013-05-28 18:30:00		24.641	24.062	23.581		129	36.12	14.19	5.16		570.5	247.6	0
2013-05-28 18:40:00		24.545	23.966	23.581		112	31.36	12.32	4.48		484.4	193.8	0
2013-05-28 18:50:00		24.545	23.966	23.773		95	26.6	10.45	3.8		409	139.9	0
2013-05-28 19:00:00		24.255	23.869	23.484		78	21.84	8.58	3.12		322.9	107.6	0
2013-05-28 19:10:00		24.448	23.869	23.484		59	16.52	6.49	2.36		236.8	75.3	0
2013-05-28 19:20:00		24.545	23.773	23.581		39	10.92	4.29	1.56		139.9	43.1	0
2013-05-28 19:30:00		24.448	23.869	23.869		21	5.88	2.31	0.84		53.8	21.5	0
2013-05-28 19:40:00		24.545	23.677	23.677		8	2.24	0.88	0.32		10.8	0	0
2013-05-28 19:50:00		24.448	24.062	23.388		2	0.56	0.22	0.08		0	0	0
2013-05-28 20:00:00		24.255	23.966	23.388		0	0	0	0		0	0	0
2013-05-28 20:10:00		24.448	23.581	23.581		0	0	0	0		0	0	0
2013-05-28 20:20:00		24.448	23.869	23.677		0	0	0	0		0	0	0
2013-05-28 20:30:00		24.448	24.062	23.773		0	0	0	0		0	0	0
2013-05-28 20:40:00		24.448	23.677	23.869		0	0	0	0		0	0	0
2013-05-28 20:50:00		24.448	23.773	23.869		0	0	0	0		0	0	0
2013-05-28 21:00:00		24.448	23.581	23.966		0	0	0	0		0	0	0
2013-05-28 21:10:00		24.448	23.966	23.966		0	0	0	0		0	0	0
2013-05-28 21:20:00		24.448	23.869	23.581		0	0	0	0		0	0	0
2013-05-28 21:30:00		24.448	23.869	23.677		0	0	0	0		0	0	0
2013-05-28 21:40:00		24.351	24.351	23.773		0	0	0	0		0	0	0
2013-05-28 21:50:00		24.351	24.062	23.869		0	0	0	0		0	0	0
2013-05-28 22:00:00		24.448	24.351	23.677		0	0	0	0		0	0	0
2013-05-28 22:10:00		24.351	23.869	23.484		0	0	0	0		0	0	0
2013-05-28 22:20:00		24.351	23.677	23.484		0	0	0	0		0	0	0
2013-05-28 22:30:00		24.351	23.869	23.484		0	0	0	0		0	0	0
2013-05-28 22:40:00		24.351	23.966	23.388		0	0	0	0		0	0	0
2013-05-28 22:50:00		24.255	23.869	23.484		0	0	0	0		0	0	0
2013-05-28 23:00:00		24.255	23.773	23.869		0	0	0	0		0	0	0
2013-05-28 23:10:00		24.158	23.677	24.158		0	0	0	0		0	0	0
2013-05-28 23:20:00		24.062	23.773	24.255		0	0	0	0		0	0	0
2013-05-28 23:30:00		24.158	23.869	23.869		0	0	0	0		0	0	0
2013-05-28 23:40:00		24.255	23.966	23.869		0	0	0	0		0	0	0
2013-05-28 23:50:00		24.255	24.062	23.869		0	0	0	0		0	0	0
2013-05-29		24.255	24.158	23.966		0	0	0	0		0	0	0
2013-05-29 00:10:00		24.351	24.255	23.966		0	0	0	0		0	0	0
2013-05-29 00:20:00		24.255	24.255	24.062		0	0	0	0		0	0	0
2013-05-29 00:30:00		24.351	24.158	24.158		0	0	0	0		0	0	0
2013-05-29 00:40:00		24.351	24.255	24.062		0	0	0	0		0	0	0
2013-05-29 00:50:00		24.351	24.158	23.773		0	0	0	0		0	0	0
2013-05-29 01:00:00		24.351	23.966	23.773		0	0	0	0		0	0	0
2013-05-29 01:10:00		24.351	24.062	23.966		0	0	0	0		0	0	0
2013-05-29 01:20:00		24.351	24.062	23.773		0	0	0	0		0	0	0
2013-05-29 01:30:00		24.351	24.255	23.773		0	0	0	0		0	0	0
2013-05-29 01:40:00		24.351	24.062	23.773		0	0	0	0		0	0	0
2013-05-29 01:50:00		24.158	23.869	23.773		0	0	0	0		0	0	0
2013-05-29 02:00:00		23.966	23.869	23.677		0	0	0	0		0	0	0
2013-05-29 02:10:00		24.062	23.966	23.773		0	0	0	0		0	0	0
2013-05-29 02:20:00		24.351	23.966	23.869		0	0	0	0		0	0	0
2013-05-29 02:30:00		24.158	23.773	23.581		0	0	0	0		0	0	0
2013-05-29 02:40:00		23.966	23.869	23.773		0	0	0	0		0	0	0
2013-05-29 02:50:00		24.351	23.773	23.773		0	0	0	0		0	0	0
2013-05-29 03:00:00		24.351	23.677	23.773		0	0	0	0		0	0	0
2013-05-29 03:10:00		24.255	23.869	23.869		0	0	0	0		0	0	0
2013-05-29 03:20:00		24.351	24.062	23.869		0	0	0	0		0	0	0
2013-05-29 03:30:00		24.351	23.869	23.869		0	0	0	0		0	0	0
2013-05-29 03:40:00		24.062	23.869	23.581		0	0	0	0		0	0	0
2013-05-29 03:50:00		24.255	23.869	23.484		0	0	0	0		0	0	0
2013-05-29 04:00:00		24.351	24.062	23.581		0	0	0	0		0	0	0
2013-05-29 04:10:00		24.255	24.158	23.677		0	0	0	0		0	0	0
2013-05-29 04:20:00		24.255	24.158	23.869		0	0	0	0		0	0	0
2013-05-29 04:30:00		24.255	24.158	23.869		0	0	0	0		0	0	0
2013-05-29 04:40:00		24.255	23.773	23.484		0	0	0	0		0	0	0
2013-05-29 04:50:00		24.255	23.677	23.196		0	0	0	0		0	0	0
2013-05-29 05:00:00		24.255	23.773	23.581		0	0	0	0		0	0	0
2013-05-29 05:10:00		24.255	23.869	23.581		0	0	0	0		0	0	0
2013-05-29 05:20:00		24.255	23.869	23.677		0	0	0	0		0	0	10.8
2013-05-29 05:30:00		24.255	23.869	23.869		1	0.28	0.11	0.04		0	0	32.3
2013-05-29 05:40:00		24.255	23.869	23.869		4	1.12	0.44	0.16		32.3	0	53.8
2013-05-29 05:50:00		24.255	23.773	23.869		13	3.64	1.43	0.52		107.6	21.5	64.6
2013-05-29 06:00:00		24.062	23.773	23.581		32	8.96	3.52	1.28		226	64.6	75.3
2013-05-29 06:10:00		24.158	23.869	23.677		63	17.64	6.93	2.52		398.3	129.2	118.4
2013-05-29 06:20:00		24.255	24.062	23.773		106	29.68	11.66	4.24		635.1	215.3	118.4
2013-05-29 06:30:00		24.255	24.158	23.388		156	43.68	17.16	6.24		904.2	290.6	129.2
2013-05-29 06:40:00		24.255	24.062	23.292		211	59.08	23.21	8.44		1377.8	366	193.8
2013-05-29 06:50:00		24.255	24.062	23.292		273	76.44	30.03	10.92		1722.2	441.3	226
2013-05-29 07:00:00		24.351	23.773	23.292		335	93.8	36.85	13.4		2325	505.9	279.9
2013-05-29 07:10:00		24.351	23.869	23.388		401	112.28	44.11	16.04		2755.6	613.5	279.9
2013-05-29 07:20:00		24.448	23.869	23.484		469	131.32	51.59	18.76		3444.5	624.3	409
2013-05-29 07:30:00		23.869	23.581	23.677		541	151.48	59.51	21.64		3444.5	699.7	505.9
2013-05-29 07:40:00		24.351	23.677	23.869		604	169.12	66.44	24.16		4305.6	968.8	613.5
2013-05-29 07:50:00		24.545	23.966	23.869		672	188.16	73.92	26.88		4822.3	1108.7	559.7
2013-05-29 08:00:00		24.545	24.062	23.484		744	208.32	81.84	29.76		5166.7	1270.1	527.4
2013-05-29 08:10:00		24.255	23.773	23.484		814	227.92	89.54	32.56		6544.5	1377.8	710.4
2013-05-29 08:20:00		24.448	24.158	23.773		875	245	96.25	35		7577.8	1722.2	818.1
2013-05-29 08:30:00		24.545	24.158	23.966		944	264.32	103.84	37.76		9300.1	1894.5	947.2
2013-05-29 08:40:00		24.545	24.158	24.062		1012	283.36	111.32	40.48		6200	2066.7	1076.4
2013-05-29 08:50:00		24.641	24.158	24.158		1086	304.08	119.46	43.44		10677.8	2238.9	1119.5
2013-05-29 09:00:00		24.641	23.581	23.484		1148	321.44	126.28	45.92		8611.2	2238.9	958
2013-05-29 09:10:00		24.545	23.869	23.388		1207	337.96	132.77	48.28		9644.5	2411.1	958
2013-05-29 09:20:00		24.641	23.966	23.581		1266	354.48	139.26	50.64		12400.1	2927.8	1033.3
2013-05-29 09:30:00		24.738	24.062	23.677		1322	370.16	145.42	52.88		10333.4	3100	1076.4
2013-05-29 09:40:00		24.738	24.255	23.773		1383	387.24	152.13	55.32		10677.8	3272.2	1119.5
2013-05-29 09:50:00		24.835	24.255	23.773		1439	402.92	158.29	57.56		12400.1	3444.5	1216.3
2013-05-29 10:00:00		24.835	24.255	23.869		1490	417.2	163.9	59.6		13777.9	3616.7	1259.4
2013-05-29 10:10:00		24.835	23.581	23.966		1535	429.8	168.85	61.4		14466.8	4305.6	1377.8
2013-05-29 10:20:00		24.835	23.773	23.966		1578	441.84	173.58	63.12		12400.1	3616.7	1550
2013-05-29 10:30:00		24.738	23.869	24.062		1626	455.28	178.86	65.04		12400.1	4133.4	1722.2
2013-05-29 10:40:00		24.835	23.966	24.255		1663	465.64	182.93	66.52		11711.2	4477.8	1636.1
2013-05-29 10:50:00		24.931	24.062	23.388		1697	475.16	186.67	67.88		11711.2	4650	1377.8
2013-05-29 11:00:00		24.931	24.062	23.484		1735	485.8	190.85	69.4		16533.4	5166.7	1550
2013-05-29 11:10:00		24.931	24.062	23.581		1768	495.04	194.48	70.72		10677.8	4994.5	1550
2013-05-29 11:20:00		24.931	24.158	24.158		1797	503.16	197.67	71.88		15155.7	4994.5	1808.3
2013-05-29 11:30:00		24.835	24.255	24.255		1821	509.88	200.31	72.84		21355.7	5511.1	1377.8
2013-05-29 11:40:00		24.835	24.255	24.351		1844	516.32	202.84	73.76		13777.9	5511.1	1550
2013-05-29 11:50:00		24.931	23.581	24.351		1866	522.48	205.26	74.64		12400.1	5338.9	1324
2013-05-29 12:00:00		24.835	24.158	24.351		1897	531.16	208.67	75.88		3961.1	6200	1722.2
2013-05-29 12:10:00		24.738	24.448	24.448		1894	530.32	208.34	75.76		3616.7	6200	1302.4
2013-05-29 12:20:00		24.835	24.448	24.448		1907	533.96	209.77	76.28		3272.2	6200	1636.1
2013-05-29 12:30:00		24.738	24.448	24.448		1817	508.76	199.87	72.68		2927.8	6544.5	947.2
2013-05-29 12:40:00		24.738	24.448	24.351		1947	545.16	214.17	77.88		2927.8	5511.1	1291.7
2013-05-29 12:50:00		24.641	24.448	23.966		1568	439.04	172.48	62.72		2152.8	4650	914.9
2013-05-29 13:00:00		24.738	24.545	23.966		1436	402.08	157.96	57.44		3444.5	6544.5	796.5
2013-05-29 13:10:00		24.738	24.545	23.966		1765	494.2	194.15	70.6		2497.2	6544.5	785.8
2013-05-29 13:20:00		24.835	24.545	23.677		1926	539.28	211.86	77.04		2411.1	6200	710.4
2013-05-29 13:30:00		24.738	24.545	23.773		1397	391.16	153.67	55.88		1894.5	4305.6	645.8
2013-05-29 13:40:00		24.738	24.545	23.773		1729	484.12	190.19	69.16		2152.8	4822.3	645.8
2013-05-29 13:50:00		24.545	24.062	23.966		1527	427.56	167.97	61.08		2152.8	4133.4	678.1
2013-05-29 14:00:00		24.351	24.062	23.966		1661	465.08	182.71	66.44		2066.7	3788.9	645.8
2013-05-29 14:10:00		24.351	24.062	23.773		1739	486.92	191.29	69.56		2583.4	4305.6	527.4
2013-05-29 14:20:00		24.351	24.062	23.581		1727	483.56	189.97	69.08		2238.9	3961.1	495.1
2013-05-29 14:30:00		24.351	24.062	23.869		1683	471.24	185.13	67.32		1980.6	3788.9	624.3
2013-05-29 14:40:00		24.641	24.062	24.158		1642	459.76	180.62	65.68		1808.3	3788.9	602.8
2013-05-29 14:50:00		24.641	24.158	24.062		1598	447.44	175.78	63.92		1550	3961.1	538.2
2013-05-29 15:00:00		24.738	24.158	24.158		1555	435.4	171.05	62.2		1722.2	4133.4	516.7
2013-05-29 15:10:00		24.931	23.966	24.062		1061	297.08	116.71	42.44		1636.1	3444.5	355.2
2013-05-29 15:20:00		24.448	23.869	23.869		948	265.44	104.28	37.92		1463.9	3100	269.1
2013-05-29 15:30:00		24.738	24.255	23.388		859	240.52	94.49	34.36		1463.9	3444.5	193.8
2013-05-29 15:40:00		24.835	24.448	23.677		911	255.08	100.21	36.44		1463.9	3444.5	290.6
2013-05-29 15:50:00		24.931	24.255	23.869		739	206.92	81.29	29.56		1463.9	3100	269.1
2013-05-29 16:00:00		24.931	24.255	24.158		622	174.16	68.42	24.88		1463.9	2755.6	215.3
2013-05-29 16:10:00		24.738	24.255	23.869		767	214.76	84.37	30.68		1280.9	2152.8	172.2
2013-05-29 16:20:00		24.738	23.869	23.773		716	200.48	78.76	28.64		1151.7	1722.2	183
2013-05-29 16:30:00		24.351	23.677	23.869		623	174.44	68.53	24.92		958	1184	150.7
2013-05-29 16:40:00		24.448	23.869	23.773		534	149.52	58.74	21.36		1259.4	1894.5	118.4
2013-05-29 16:50:00		24.738	24.448	23.773		456	127.68	50.16	18.24		1022.6	1636.1	107.6
2013-05-29 17:00:00		24.835	24.255	23.581		381	106.68	41.91	15.24		914.9	1377.8	75.3
2013-05-29 17:10:00		24.255	23.773	23.581		316	88.48	34.76	12.64		914.9	1130.2	64.6
2013-05-29 17:20:00		24.158	23.869	23.677		255	71.4	28.05	10.2		871.9	1130.2	43.1
2013-05-29 17:30:00		24.351	23.966	23.484		197	55.16	21.67	7.88		764.2	990.3	32.3
2013-05-29 17:40:00		24.448	23.869	23.484		157	43.96	17.27	6.28		635.1	807.3	21.5
2013-05-29 17:50:00		24.448	23.869	23.292		121	33.88	13.31	4.84		559.7	731.9	10.8
2013-05-29 18:00:00		24.641	23.773	23.388		88	24.64	9.68	3.52		484.4	516.7	21.5
2013-05-29 18:10:00		24.545	23.677	23.773		58	16.24	6.38	2.32		419.8	419.8	0
2013-05-29 18:20:00		24.062	23.773	23.677		33	9.24	3.63	1.32		355.2	333.7	0
2013-05-29 18:30:00		24.062	23.773	23.677		16	4.48	1.76	0.64		290.6	279.9	0
2013-05-29 18:40:00		24.158	23.869	23.677		7	1.96	0.77	0.28		226	247.6	0
2013-05-29 18:50:00		24.158	23.388	23.773		2	0.56	0.22	0.08		183	204.5	0
2013-05-29 19:00:00		24.448	24.158	23.773		0	0	0	0		150.7	172.2	0
2013-05-29 19:10:00		24.545	23.677	23.677		0	0	0	0		96.9	96.9	0
2013-05-29 19:20:00		24.641	23.869	23.677		0	0	0	0		43.1	43.1	0
2013-05-29 19:30:00		24.641	23.966	23.773		0	0	0	0		10.8	21.5	0
2013-05-29 19:40:00		24.545	23.966	23.773		0	0	0	0		0	0	0
2013-05-29 19:50:00		24.545	24.255	24.158		0	0	0	0		0	0	0
2013-05-29 20:00:00		24.545	23.773	23.966		0	0	0	0		0	0	0
2013-05-29 20:10:00		24.545	23.677	23.773		0	0	0	0		0	0	0
2013-05-29 20:20:00		24.448	23.677	23.292		0	0	0	0		0	0	0
2013-05-29 20:30:00		24.448	23.773	23.388		0	0	0	0		0	0	0
2013-05-29 20:40:00		24.545	23.966	23.484		0	0	0	0		0	0	0
2013-05-29 20:50:00		24.545	24.158	23.677		0	0	0	0		0	0	0
2013-05-29 21:00:00		24.545	23.869	23.773		0	0	0	0		0	0	0
2013-05-29 21:10:00		24.255	23.773	23.966		0	0	0	0		0	0	0
2013-05-29 21:20:00		23.966	23.292	23.869		0	0	0	0		0	0	0
2013-05-29 21:30:00		23.869	23.484	23.388		0	0	0	0		0	0	0
2013-05-29 21:40:00		23.869	23.581	23.484		0	0	0	0		0	0	0
2013-05-29 21:50:00		23.966	23.677	23.869		0	0	0	0		0	0	0
2013-05-29 22:00:00		24.158	24.062	24.351		0	0	0	0		0	0	0
2013-05-29 22:10:00		24.448	24.158	24.448		0	0	0	0		0	0	0
2013-05-29 22:20:00		24.158	23.773	24.448		0	0	0	0		0	0	0
2013-05-29 22:30:00		24.062	23.966	24.062		0	0	0	0		0	0	0
2013-05-29 22:40:00		24.351	24.158	23.966		0	0	0	0		0	0	0
2013-05-29 22:50:00		24.448	24.351	23.869		0	0	0	0		0	0	0
2013-05-29 23:00:00		24.448	24.351	24.062		0	0	0	0		0	0	0
2013-05-29 23:10:00		24.448	24.351	24.062		0	0	0	0		0	0	0
2013-05-29 23:20:00		24.448	24.351	24.158		0	0	0	0		0	0	0
2013-05-29 23:30:00		24.448	24.351	23.966		0	0	0	0		0	0	0
2013-05-29 23:40:00		24.545	24.158	23.581		0	0	0	0		0	0	0
2013-05-29 23:50:00		24.545	24.062	23.677		0	0	0	0		0	0	0
2013-05-30		24.448	24.255	23.773		0	0	0	0		0	0	0
2013-05-30 00:10:00		24.448	24.158	23.773		0	0	0	0		0	0	0
2013-05-30 00:20:00		24.448	24.158	23.869		0	0	0	0		0	0	0
2013-05-30 00:30:00		24.448	23.966	23.773		0	0	0	0		0	0	0
2013-05-30 00:40:00		23.966	23.773	23.677		0	0	0	0		0	0	0
2013-05-30 00:50:00		23.869	23.773	23.677		0	0	0	0		0	0	0
2013-05-30 01:00:00		24.158	23.773	23.773		0	0	0	0		0	0	0
2013-05-30 01:10:00		24.448	23.869	23.773		0	0	0	0		0	0	0
2013-05-30 01:20:00		24.448	23.869	23.677		0	0	0	0		0	0	0
2013-05-30 01:30:00		24.448	23.773	23.677		0	0	0	0		0	0	0
2013-05-30 01:40:00		24.448	23.773	23.677		0	0	0	0		0	0	0
2013-05-30 01:50:00		24.448	23.773	23.677		0	0	0	0		0	0	0
2013-05-30 02:00:00		24.448	23.773	23.869		0	0	0	0		0	0	0
2013-05-30 02:10:00		24.351	24.255	23.773		0	0	0	0		0	0	0
2013-05-30 02:20:00		24.448	23.773	23.677		0	0	0	0		0	0	0
2013-05-30 02:30:00		24.448	23.869	23.677		0	0	0	0		0	0	0
2013-05-30 02:40:00		24.448	23.966	23.773		0	0	0	0		0	0	0
2013-05-30 02:50:00		24.448	23.869	23.581		0	0	0	0		0	0	0
2013-05-30 03:00:00		24.448	23.966	23.388		0	0	0	0		0	0	0
2013-05-30 03:10:00		24.448	23.966	23.484		0	0	0	0		0	0	0
2013-05-30 03:20:00		24.448	23.773	23.677		0	0	0	0		0	0	0
2013-05-30 03:30:00		24.448	23.966	23.677		0	0	0	0		0	0	0
2013-05-30 03:40:00		24.448	23.869	23.677		0	0	0	0		0	0	0
2013-05-30 03:50:00		24.351	23.773	23.677		0	0	0	0		0	0	0
2013-05-30 04:00:00		24.062	23.581	23.677		0	0	0	0		0	0	0
2013-05-30 04:10:00		24.062	23.581	23.677		0	0	0	0		0	0	0
2013-05-30 04:20:00		24.351	23.773	23.677		0	0	0	0		0	0	0
2013-05-30 04:30:00		24.351	23.869	23.677		1	0.28	0.11	0.04		0	0	0
2013-05-30 04:40:00		24.255	23.773	23.677		4	1.12	0.44	0.16		0	0	0
2013-05-30 04:50:00		23.869	23.773	23.773		11	3.08	1.21	0.44		0	0	0
2013-05-30 05:00:00		23.966	23.869	23.677		26	7.28	2.86	1.04		0	0	0
2013-05-30 05:10:00		24.062	23.966	23.388		49	13.72	5.39	1.96		0	0	0
2013-05-30 05:20:00		24.255	23.773	23.581		79	22.12	8.69	3.16		0	0	0
2013-05-30 05:30:00		24.158	23.773	23.292		115	32.2	12.65	4.6		0	0	10.8
2013-05-30 05:40:00		24.255	23.773	23.196		158	44.24	17.38	6.32		0	0	21.5
2013-05-30 05:50:00		24.255	23.869	23.581		206	57.68	22.66	8.24		32.3	32.3	32.3
2013-05-30 06:00:00		24.158	23.773	23.677		259	72.52	28.49	10.36		64.6	53.8	43.1
2013-05-30 06:10:00		24.158	23.581	23.581		310	86.8	34.1	12.4		118.4	75.3	53.8
2013-05-30 06:20:00		23.773	23.581	23.677		359	100.52	39.49	14.36		172.2	129.2	75.3
2013-05-30 06:30:00		24.062	23.677	23.677		420	117.6	46.2	16.8		279.9	193.8	86.1
2013-05-30 06:40:00		24.062	23.773	23.484		482	134.96	53.02	19.28		355.2	247.6	129.2
2013-05-30 06:50:00		24.062	23.773	23.677		558	156.24	61.38	22.32		452.1	333.7	193.8
2013-05-30 07:00:00		24.158	23.677	23.677		647	181.16	71.17	25.88		559.7	366	183
2013-05-30 07:10:00		24.255	23.581	23.677		720	201.6	79.2	28.8		667.4	419.8	215.3
2013-05-30 07:20:00		23.966	23.581	23.677		780	218.4	85.8	31.2		764.2	538.2	301.4
2013-05-30 07:30:00		24.158	23.677	23.677		851	238.28	93.61	34.04		914.9	559.7	290.6
2013-05-30 07:40:00		24.255	23.581	23.677		914	255.92	100.54	36.56		1065.6	699.7	355.2
2013-05-30 07:50:00		24.351	23.677	23.677		985	275.8	108.35	39.4		1334.7	990.3	452.1
2013-05-30 08:00:00		24.448	23.773	23.677		1046	292.88	115.06	41.84		1463.9	947.2	473.6
2013-05-30 08:10:00		24.448	23.677	23.677		1129	316.12	124.19	45.16		1550	1194.8	570.5
2013-05-30 08:20:00		24.448	23.677	23.773		1200	336	132	48		1980.6	1377.8	688.9
2013-05-30 08:30:00		24.545	24.158	23.677		1262	353.36	138.82	50.48		1722.2	1550	495.1
2013-05-30 08:40:00		24.448	23.677	23.581		1321	369.88	145.31	52.84		2152.8	1550	441.3
2013-05-30 08:50:00		24.545	23.773	23.484		1366	382.48	150.26	54.64		2066.7	1894.5	473.6
2013-05-30 09:00:00		24.641	23.966	23.581		1411	395.08	155.21	56.44		2325	2066.7	624.3
2013-05-30 09:10:00		24.641	24.062	23.677		1468	411.04	161.48	58.72		2583.4	2325	914.9
2013-05-30 09:20:00		24.641	24.255	23.869		1515	424.2	166.65	60.6		3272.2	2583.4	904.2
2013-05-30 09:30:00		24.641	23.966	23.966		1562	437.36	171.82	62.48		5166.7	2152.8	775
2013-05-30 09:40:00		24.641	23.581	23.677		1597	447.16	175.67	63.88		3100	2066.7	688.9
2013-05-30 09:50:00		24.545	23.581	23.581		1649	461.72	181.39	65.96		3100	2238.9	699.7
2013-05-30 10:00:00		24.545	23.773	23.581		1696	474.88	186.56	67.84		2755.6	2669.5	850.4
2013-05-30 10:10:00		24.545	24.062	23.773		1736	486.08	190.96	69.44		3272.2	3272.2	1054.9
2013-05-30 10:20:00		24.641	24.158	23.966		1768	495.04	194.48	70.72		3100	3444.5	1054.9
2013-05-30 10:30:00		24.641	24.158	23.966		1799	503.72	197.89	71.96		3444.5	3272.2	990.3
2013-05-30 10:40:00		24.448	23.773	23.581		1819	509.32	200.09	72.76		3616.7	3100	1001
2013-05-30 10:50:00		24.255	23.677	23.773		1832	512.96	201.52	73.28		3444.5	3100	1097.9
2013-05-30 11:00:00		24.158	23.773	23.869		1846	516.88	203.06	73.84		3616.7	3616.7	1162.5
2013-05-30 11:10:00		24.641	23.966	24.062		1859	520.52	204.49	74.36		3788.9	4305.6	1248.6
2013-05-30 11:20:00		24.738	24.255	24.158		1857	519.96	204.27	74.28		3272.2	4477.8	1216.3
2013-05-30 11:30:00		24.641	24.062	24.255		1855	519.4	204.05	74.2		3444.5	4133.4	1216.3
2013-05-30 11:40:00		24.351	23.869	23.966		1873	524.44	206.03	74.92		3788.9	4133.4	1011.8
2013-05-30 11:50:00		24.351	24.062	23.869		1862	521.36	204.82	74.48		3100	4650	968.8
2013-05-30 12:00:00		24.545	24.158	23.966		1838	514.64	202.18	73.52		3272.2	4650	893.4
2013-05-30 12:10:00		24.545	24.255	23.966		1849	517.72	203.39	73.96		3444.5	5166.7	861.1
2013-05-30 12:20:00		24.641	24.351	23.966		1832	512.96	201.52	73.28		3100	4994.5	753.5
2013-05-30 12:30:00		24.738	24.351	23.773		1846	516.88	203.06	73.84		3100	5166.7	731.9
2013-05-30 12:40:00		24.641	24.158	23.581		1825	511	200.75	73		3100	4822.3	602.8
2013-05-30 12:50:00		24.545	23.966	23.484		1810	506.8	199.1	72.4		3100	4822.3	635.1
2013-05-30 13:00:00		24.641	24.062	23.484		1776	497.28	195.36	71.04		2755.6	4822.3	570.5
2013-05-30 13:10:00		24.641	24.062	23.388		1748	489.44	192.28	69.92		2927.8	4477.8	549
2013-05-30 13:20:00		24.448	24.062	23.388		1726	483.28	189.86	69.04		2669.5	4477.8	592
2013-05-30 13:30:00		24.351	24.062	23.484		1694	474.32	186.34	67.76		2583.4	4305.6	538.2
2013-05-30 13:40:00		24.641	23.773	23.484		1651	462.28	181.61	66.04		2927.8	4133.4	516.7
2013-05-30 13:50:00		24.835	23.773	23.677		1560	436.8	171.6	62.4		2325	4133.4	441.3
2013-05-30 14:00:00		24.545	23.966	23.581		1512	423.36	166.32	60.48		2238.9	3961.1	409
2013-05-30 14:10:00		24.448	23.966	23.869		1422	398.16	156.42	56.88		2238.9	3961.1	409
2013-05-30 14:20:00		24.545	23.869	23.966		1395	390.6	153.45	55.8		1980.6	3788.9	376.7
2013-05-30 14:30:00		24.545	24.062	23.773		1356	379.68	149.16	54.24		1980.6	3788.9	344.4
2013-05-30 14:40:00		24.545	23.966	23.869		1301	364.28	143.11	52.04		1894.5	3444.5	333.7
2013-05-30 14:50:00		24.351	23.966	23.966		1271	355.88	139.81	50.84		1722.2	3100	301.4
2013-05-30 15:00:00		24.351	23.966	23.677		1239	346.92	136.29	49.56		1463.9	2669.5	226
2013-05-30 15:10:00		24.351	23.966	23.484		1209	338.52	132.99	48.36		1550	2755.6	193.8
2013-05-30 15:20:00		24.545	24.062	23.581		1152	322.56	126.72	46.08		1463.9	2583.4	193.8
2013-05-30 15:30:00		24.351	23.966	23.581		1119	313.32	123.09	44.76		1377.8	2411.1	204.5
2013-05-30 15:40:00		24.351	23.966	23.869		1036	290.08	113.96	41.44		1377.8	2238.9	204.5
2013-05-30 15:50:00		24.351	23.966	23.966		960	268.8	105.6	38.4		1248.6	2152.8	183
2013-05-30 16:00:00		24.351	23.773	23.581		876	245.28	96.36	35.04		1194.8	1894.5	129.2
2013-05-30 16:10:00		24.351	23.677	23.581		778	217.84	85.58	31.12		1184	1636.1	107.6
2013-05-30 16:20:00		24.351	23.773	23.581		703	196.84	77.33	28.12		1108.7	1808.3	75.3
2013-05-30 16:30:00		24.448	23.869	23.581		632	176.96	69.52	25.28		1033.3	1550	64.6
2013-05-30 16:40:00		24.448	23.966	23.484		556	155.68	61.16	22.24		958	1463.9	43.1
2013-05-30 16:50:00		24.545	23.966	23.388		500	140	55	20		871.9	1377.8	53.8
2013-05-30 17:00:00		24.351	23.869	23.484		450	126	49.5	18		828.8	1141	64.6
2013-05-30 17:10:00		24.158	23.869	23.388		399	111.72	43.89	15.96		731.9	958	64.6
2013-05-30 17:20:00		24.158	23.581	23.773		332	92.96	36.52	13.28		710.4	753.5	53.8
2013-05-30 17:30:00		24.062	23.581	23.773		276	77.28	30.36	11.04		613.5	645.8	53.8
2013-05-30 17:40:00		24.062	23.581	23.677		252	70.56	27.72	10.08		570.5	538.2	43.1
2013-05-30 17:50:00		24.062	23.484	23.581		200	56	22	8		527.4	538.2	21.5
2013-05-30 18:00:00		23.966	23.773	23.581		146	40.88	16.06	5.84		495.1	549	0
2013-05-30 18:10:00		24.351	23.773	23.677		100	28	11	4		505.9	516.7	0
2013-05-30 18:20:00		24.158	23.773	23.773		55	15.4	6.05	2.2		452.1	430.6	0
2013-05-30 18:30:00		24.351	23.773	23.677		20	5.6	2.2	0.8		452.1	452.1	0
2013-05-30 18:40:00		24.255	23.869	23.677		6	1.68	0.66	0.24		376.7	366	0
2013-05-30 18:50:00		24.255	23.869	23.581		2	0.56	0.22	0.08		269.1	258.3	0
2013-05-30 19:00:00		23.966	23.773	23.581		0	0	0	0		172.2	161.5	0
2013-05-30 19:10:00		23.966	23.869	23.677		0	0	0	0		107.6	107.6	0
2013-05-30 19:20:00		24.351	23.773	23.677		0	0	0	0		43.1	43.1	0
2013-05-30 19:30:00		24.158	23.773	23.677		0	0	0	0		10.8	10.8	0
2013-05-30 19:40:00		24.062	23.773	23.677		0	0	0	0		0	0	0
2013-05-30 19:50:00		24.062	23.581	23.677		0	0	0	0		0	0	0
2013-05-30 20:00:00		23.966	23.581	23.677		0	0	0	0		0	0	0
2013-05-30 20:10:00		24.062	23.677	23.677		0	0	0	0		0	0	0
2013-05-30 20:20:00		24.062	23.581	23.581		0	0	0	0		0	0	0
2013-05-30 20:30:00		24.158	23.581	23.677		0	0	0	0		0	0	0
2013-05-30 20:40:00		24.062	23.677	23.581		0	0	0	0		0	0	0
2013-05-30 20:50:00		23.966	23.677	23.581		0	0	0	0		0	0	0
2013-05-30 21:00:00		24.062	23.773	23.581		0	0	0	0		0	0	0
2013-05-30 21:10:00		23.966	23.581	23.581		0	0	0	0		0	0	0
2013-05-30 21:20:00		23.966	23.773	23.581		0	0	0	0		0	0	0
2013-05-30 21:30:00		24.062	23.677	23.581		0	0	0	0		0	0	0
2013-05-30 21:40:00		24.062	23.581	23.581		0	0	0	0		0	0	0
2013-05-30 21:50:00		24.062	23.581	23.581		0	0	0	0		0	0	0
2013-05-30 22:00:00		24.062	23.677	23.677		0	0	0	0		0	0	0
2013-05-30 22:10:00		24.158	23.677	23.581		0	0	0	0		0	0	0
2013-05-30 22:20:00		24.062	23.581	23.581		0	0	0	0		0	0	0
2013-05-30 22:30:00		23.773	23.581	23.677		0	0	0	0		0	0	0
2013-05-30 22:40:00		23.773	23.581	23.677		0	0	0	0		0	0	0
2013-05-30 22:50:00		23.869	23.581	23.677		0	0	0	0		0	0	0
2013-05-30 23:00:00		24.062	23.677	23.484		0	0	0	0		0	0	0
2013-05-30 23:10:00		23.966	23.677	23.484		0	0	0	0		0	0	0
2013-05-30 23:20:00		24.062	23.773	23.581		0	0	0	0		0	0	0
2013-05-30 23:30:00		24.158	23.773	23.677		0	0	0	0		0	0	0
2013-05-30 23:40:00		24.062	23.869	23.869		0	0	0	0		0	0	0
2013-05-30 23:50:00		24.062	23.677	23.966		0	0	0	0		0	0	0
2013-05-31		23.773	23.581	23.869		0	0	0	0		0	0	0
2013-05-31 00:10:00		23.677	23.581	23.966		0	0	0	0		0	0	0
2013-05-31 00:20:00		23.677	23.581	23.966		0	0	0	0		0	0	0
2013-05-31 00:30:00		23.677	23.677	23.966		0	0	0	0		0	0	0
2013-05-31 00:40:00		23.966	23.869	24.062		0	0	0	0		0	0	0
2013-05-31 00:50:00		24.062	23.966	24.062		0	0	0	0		0	0	0
2013-05-31 01:00:00		24.158	23.966	23.966		0	0	0	0		0	0	0
2013-05-31 01:10:00		24.158	24.062	23.966		0	0	0	0		0	0	0
2013-05-31 01:20:00		24.158	24.062	23.966		0	0	0	0		0	0	0
2013-05-31 01:30:00		24.158	23.966	23.966		0	0	0	0		0	0	0
2013-05-31 01:40:00		24.158	24.062	23.869		0	0	0	0		0	0	0
2013-05-31 01:50:00		24.158	24.062	23.869		0	0	0	0		0	0	0
2013-05-31 02:00:00		24.158	24.062	23.773		0	0	0	0		0	0	0
2013-05-31 02:10:00		24.158	23.966	23.773		0	0	0	0		0	0	0
2013-05-31 02:20:00		24.255	23.966	23.773		0	0	0	0		0	0	0
2013-05-31 02:30:00		24.255	23.966	23.773		0	0	0	0		0	0	0
2013-05-31 02:40:00		24.255	23.869	23.869		0	0	0	0		0	0	0
2013-05-31 02:50:00		23.966	23.773	23.869		0	0	0	0		0	0	0
2013-05-31 03:00:00		23.869	23.773	23.966		0	0	0	0		0	0	0
2013-05-31 03:10:00		23.869	23.773	23.966		0	0	0	0		0	0	0
2013-05-31 03:20:00		24.062	23.773	23.869		0	0	0	0		0	0	0
2013-05-31 03:30:00		24.158	23.869	23.966		0	0	0	0		0	0	0
2013-05-31 03:40:00		24.255	23.966	23.966		0	0	0	0		0	0	0
2013-05-31 03:50:00		24.255	24.062	23.966		0	0	0	0		0	0	0
2013-05-31 04:00:00		24.255	24.158	23.966		0	0	0	0		0	0	0
2013-05-31 04:10:00		24.255	24.158	23.966		0	0	0	0		0	0	0
2013-05-31 04:20:00		24.255	24.158	23.966		0	0	0	0		0	0	0
2013-05-31 04:30:00		24.255	23.966	23.966		1	0.28	0.11	0.04		0	0	0
2013-05-31 04:40:00		24.255	24.158	23.966		4	1.12	0.44	0.16		0	0	0
2013-05-31 04:50:00		24.255	23.869	23.966		13	3.64	1.43	0.52		0	0	0
2013-05-31 05:00:00		24.255	23.869	23.966		30	8.4	3.3	1.2		0	0	0
2013-05-31 05:10:00		24.255	23.869	23.966		55	15.4	6.05	2.2		0	0	0
2013-05-31 05:20:00		24.255	23.966	23.966		87	24.36	9.57	3.48		0	0	10.8
2013-05-31 05:30:00		24.255	24.158	23.869		125	35	13.75	5		0	0	21.5
2013-05-31 05:40:00		24.255	24.158	23.677		170	47.6	18.7	6.8		0	10.8	21.5
2013-05-31 05:50:00		24.255	24.158	23.581		222	62.16	24.42	8.88		32.3	32.3	32.3
2013-05-31 06:00:00		24.255	24.158	23.581		274	76.72	30.14	10.96		75.3	75.3	43.1
2013-05-31 06:10:00		24.255	23.966	23.581		332	92.96	36.52	13.28		129.2	118.4	64.6
2013-05-31 06:20:00		24.255	23.966	23.581		392	109.76	43.12	15.68		204.5	161.5	86.1
2013-05-31 06:30:00		24.158	23.966	23.581		458	128.24	50.38	18.32		279.9	215.3	107.6
2013-05-31 06:40:00		24.255	23.869	23.581		526	147.28	57.86	21.04		366	247.6	129.2
2013-05-31 06:50:00		24.158	23.581	23.773		596	166.88	65.56	23.84		452.1	301.4	161.5
2013-05-31 07:00:00		24.062	23.773	23.869		664	185.92	73.04	26.56		559.7	366	204.5
2013-05-31 07:10:00		24.062	23.773	23.869		735	205.8	80.85	29.4		688.9	430.6	236.8
2013-05-31 07:20:00		24.255	23.869	23.869		799	223.72	87.89	31.96		818.1	570.5	269.1
2013-05-31 07:30:00		24.351	23.869	23.869		863	241.64	94.93	34.52		958	624.3	279.9
2013-05-31 07:40:00		24.158	23.869	23.966		927	259.56	101.97	37.08		1205.6	710.4	322.9
2013-05-31 07:50:00		24.255	23.869	23.869		988	276.64	108.68	39.52		1237.9	882.6	366
2013-05-31 08:00:00		24.448	23.966	23.966		1053	294.84	115.83	42.12		1463.9	1001	355.2
2013-05-31 08:10:00		24.448	23.869	23.773		1121	313.88	123.31	44.84		1550	1108.7	387.5
2013-05-31 08:20:00		24.545	23.966	23.773		1184	331.52	130.24	47.36		1636.1	1248.6	398.3
2013-05-31 08:30:00		24.448	23.966	23.773		1244	348.32	136.84	49.76		1808.3	1377.8	430.6
2013-05-31 08:40:00		24.545	23.966	23.773		1302	364.56	143.22	52.08		2066.7	1463.9	462.9
2013-05-31 08:50:00		24.545	23.966	23.773		1365	382.2	150.15	54.6		2325	1636.1	484.4
2013-05-31 09:00:00		24.545	24.062	23.677		1416	396.48	155.76	56.64		2411.1	1636.1	527.4
2013-05-31 09:10:00		24.448	23.966	23.677		1470	411.6	161.7	58.8		2497.2	1722.2	538.2
2013-05-31 09:20:00		24.448	23.869	23.677		1511	423.08	166.21	60.44		2755.6	1894.5	613.5
2013-05-31 09:30:00		24.448	23.773	23.677		1552	434.56	170.72	62.08		2411.1	1980.6	635.1
2013-05-31 09:40:00		24.448	23.869	23.773		1596	446.88	175.56	63.84		3100	2238.9	710.4
2013-05-31 09:50:00		24.545	23.869	23.773		1627	455.56	178.97	65.08		3100	2497.2	742.7
2013-05-31 10:00:00		24.545	23.869	23.773		1671	467.88	183.81	66.84		3100	2497.2	775
2013-05-31 10:10:00		24.641	23.869	23.773		1692	473.76	186.12	67.68		2927.8	2927.8	753.5
2013-05-31 10:20:00		24.545	23.773	23.773		1723	482.44	189.53	68.92		2927.8	2755.6	861.1
2013-05-31 10:30:00		24.545	23.869	23.869		1745	488.6	191.95	69.8		2927.8	2927.8	936.5
2013-05-31 10:40:00		24.545	23.869	23.966		1761	493.08	193.71	70.44		3100	2927.8	936.5
2013-05-31 10:50:00		24.545	23.966	23.581		1785	499.8	196.35	71.4		3788.9	3272.2	731.9
2013-05-31 11:00:00		24.545	24.062	23.677		1797	503.16	197.67	71.88		3272.2	3444.5	785.8
2013-05-31 11:10:00		24.641	24.062	23.677		1804	505.12	198.44	72.16		3272.2	3616.7	828.8
2013-05-31 11:20:00		24.641	23.869	23.869		1817	508.76	199.87	72.68		3616.7	3616.7	968.8
2013-05-31 11:30:00		24.641	24.062	24.062		1816	508.48	199.76	72.64		3100	3788.9	936.5
2013-05-31 11:40:00		24.835	24.062	23.869		1810	506.8	199.1	72.4		3444.5	3788.9	882.6
2013-05-31 11:50:00		24.641	23.773	23.773		1811	507.08	199.21	72.44		3616.7	4133.4	785.8
2013-05-31 12:00:00		24.641	23.869	23.677		1809	506.52	198.99	72.36		3272.2	3961.1	828.8
2013-05-31 12:10:00		24.738	23.869	23.677		1802	504.56	198.22	72.08		3100	3961.1	893.4
2013-05-31 12:20:00		24.641	24.062	23.966		1797	503.16	197.67	71.88		3100	4133.4	936.5
2013-05-31 12:30:00		24.641	24.255	23.966		1794	502.32	197.34	71.76		3100	4305.6	882.6
2013-05-31 12:40:00		24.738	24.158	23.966		1792	501.76	197.12	71.68		2927.8	4133.4	893.4
2013-05-31 12:50:00		24.448	23.966	24.062		1775	497	195.25	71		2927.8	4133.4	818.1
2013-05-31 13:00:00		24.448	23.869	24.062		1760	492.8	193.6	70.4		2755.6	4133.4	775
2013-05-31 13:10:00		24.545	23.966	23.966		1741	487.48	191.51	69.64		2927.8	4477.8	710.4
2013-05-31 13:20:00		24.448	24.255	23.966		1710	478.8	188.1	68.4		2497.2	4650	624.3
2013-05-31 13:30:00		24.641	24.255	23.966		1683	471.24	185.13	67.32		2411.1	4477.8	592
2013-05-31 13:40:00		24.641	24.255	24.062		1652	462.56	181.72	66.08		2325	4477.8	581.3
2013-05-31 13:50:00		24.641	24.351	24.062		1615	452.2	177.65	64.6		2325	4477.8	559.7
2013-05-31 14:00:00		24.641	24.351	24.062		1570	439.6	172.7	62.8		2238.9	4133.4	516.7
2013-05-31 14:10:00		24.641	24.351	24.062		1531	428.68	168.41	61.24		1980.6	4305.6	473.6
2013-05-31 14:20:00		24.641	24.158	24.062		1476	413.28	162.36	59.04		2066.7	3444.5	409
2013-05-31 14:30:00		24.448	24.062	23.773		1431	400.68	157.41	57.24		1808.3	3272.2	344.4
2013-05-31 14:40:00		24.351	24.062	23.773		1373	384.44	151.03	54.92		1808.3	3272.2	312.2
2013-05-31 14:50:00		24.351	24.158	23.773		1312	367.36	144.32	52.48		1980.6	3272.2	279.9
2013-05-31 15:00:00		24.448	24.158	23.869		1266	354.48	139.26	50.64		1550	3100	269.1
2013-05-31 15:10:00		24.545	24.158	23.581		1192	333.76	131.12	47.68		1636.1	2755.6	215.3
2013-05-31 15:20:00		24.448	24.158	23.581		1129	316.12	124.19	45.16		1377.8	2583.4	193.8
2013-05-31 15:30:00		24.351	24.062	23.581		1057	295.96	116.27	42.28		1377.8	2325	183
2013-05-31 15:40:00		24.448	23.869	23.773		996	278.88	109.56	39.84		1377.8	2238.9	193.8
2013-05-31 15:50:00		24.351	23.966	24.062		926	259.28	101.86	37.04		1324	2066.7	172.2
2013-05-31 16:00:00		24.448	24.062	23.966		861	241.08	94.71	34.44		1237.9	1894.5	150.7
2013-05-31 16:10:00		24.448	23.773	23.869		785	219.8	86.35	31.4		1184	1808.3	129.2
2013-05-31 16:20:00		24.448	23.869	23.966		716	200.48	78.76	28.64		1130.2	1636.1	107.6
2013-05-31 16:30:00		24.545	23.966	23.773		648	181.44	71.28	25.92		1044.1	1463.9	96.9
2013-05-31 16:40:00		24.545	24.062	23.869		579	162.12	63.69	23.16		1022.6	1463.9	86.1
2013-05-31 16:50:00		24.545	24.062	23.869		508	142.24	55.88	20.32		925.7	1377.8	64.6
2013-05-31 17:00:00		24.545	24.062	23.773		440	123.2	48.4	17.6		861.1	1205.6	53.8
2013-05-31 17:10:00		24.448	24.062	23.773		369	103.32	40.59	14.76		785.8	1054.9	43.1
2013-05-31 17:20:00		24.545	24.062	23.773		286	80.08	31.46	11.44		753.5	936.5	32.3
2013-05-31 17:30:00		24.448	24.062	23.773		189	52.92	20.79	7.56		667.4	861.1	21.5
2013-05-31 17:40:00		24.448	24.062	23.773		155	43.4	17.05	6.2		581.3	688.9	10.8
2013-05-31 17:50:00		24.351	24.062	23.773		124	34.72	13.64	4.96		538.2	559.7	0
2013-05-31 18:00:00		25.222	24.062	23.773		93	26.04	10.23	3.72		473.6	484.4	0
2013-05-31 18:10:00		24.255	23.966	23.677		65	18.2	7.15	2.6		409	366	0
2013-05-31 18:20:00		24.158	23.869	23.581		40	11.2	4.4	1.6		344.4	312.2	0
2013-05-31 18:30:00		24.158	23.966	23.484		20	5.6	2.2	0.8		290.6	236.8	0
2013-05-31 18:40:00		24.158	23.869	23.677		9	2.52	0.99	0.36		226	193.8	0
2013-05-31 18:50:00		24.158	23.773	23.484		2	0.56	0.22	0.08		183	139.9	0
2013-05-31 19:00:00		24.158	23.869	23.292		0	0	0	0		139.9	107.6	0
2013-05-31 19:10:00		24.158	23.869	23.292		0	0	0	0		86.1	75.3	0
2013-05-31 19:20:00		24.351	23.677	23.292		0	0	0	0		53.8	43.1	0
2013-05-31 19:30:00		24.062	23.773	23.196		0	0	0	0		21.5	10.8	0
2013-05-31 19:40:00		24.158	23.869	23.1		0	0	0	0		0	0	0
2013-05-31 19:50:00		24.062	23.484	23.292		0	0	0	0		0	0	0
2013-05-31 20:00:00		23.773	23.581	23.581		0	0	0	0		0	0	0
2013-05-31 20:10:00		24.062	23.581	23.581		0	0	0	0		0	0	0
2013-05-31 20:20:00		23.869	23.292	23.581		0	0	0	0		0	0	0
2013-05-31 20:30:00		24.062	23.484	23.581		0	0	0	0		0	0	0
2013-05-31 20:40:00		24.062	23.484	23.581		0	0	0	0		0	0	0
2013-05-31 20:50:00		24.062	23.581	23.581		0	0	0	0		0	0	0
2013-05-31 21:00:00		24.158	23.677	23.581		0	0	0	0		0	0	0
2013-05-31 21:10:00		24.158	23.581	23.677		0	0	0	0		0	0	0
2013-05-31 21:20:00		24.158	23.581	23.677		0	0	0	0		0	0	0
2013-05-31 21:30:00		24.158	23.869	23.677		0	0	0	0		0	0	0
2013-05-31 21:40:00		24.158	23.581	23.773		0	0	0	0		0	0	0
2013-05-31 21:50:00		24.255	23.677	23.773		0	0	0	0		0	0	0
2013-05-31 22:00:00		24.255	23.773	23.773		0	0	0	0		0	0	0
2013-05-31 22:10:00		24.351	23.773	23.677		0	0	0	0		0	0	0
2013-05-31 22:20:00		24.448	23.773	23.773		0	0	0	0		0	0	0
2013-05-31 22:30:00		24.062	23.773	23.773		0	0	0	0		0	0	0
2013-05-31 22:40:00		24.062	23.773	23.869		0	0	0	0		0	0	0
2013-05-31 22:50:00		24.158	23.773	23.773		0	0	0	0		0	0	0
2013-05-31 23:00:00		24.255	23.773	23.869		0	0	0	0		0	0	0
2013-05-31 23:10:00		24.351	23.773	23.869		0	0	0	0		0	0	0
2013-05-31 23:20:00		24.062	23.869	23.869		0	0	0	0		0	0	0
2013-05-31 23:30:00		24.062	23.869	23.581		0	0	0	0		0	0	0
2013-05-31 23:40:00		24.545	23.966	23.581		0	0	0	0		0	0	0
2013-05-31 23:50:00		24.158	23.869	23.677		0	0	0	0		0	0	0
2013-06-01		24.545	23.966	23.869		0	0	0	0		0	0	0
2013-06-01 00:10:00		24.255	23.966	23.966		0	0	0	0		0	0	0
2013-06-01 00:20:00		24.158	23.869	23.966		0	0	0	0		0	0	0
2013-06-01 00:30:00		24.158	23.581	23.869		0	0	0	0		0	0	0
2013-06-01 00:40:00		23.966	23.677	23.581		0	0	0	0		0	0	0
2013-06-01 00:50:00		23.966	23.773	23.677		0	0	0	0		0	0	0
2013-06-01 01:00:00		24.158	23.869	23.773		0	0	0	0		0	0	0
2013-06-01 01:10:00		24.158	23.869	23.869		0	0	0	0		0	0	0
2013-06-01 01:20:00		24.062	23.966	23.869		0	0	0	0		0	0	0
2013-06-01 01:30:00		24.158	23.966	23.869		0	0	0	0		0	0	0
2013-06-01 01:40:00		24.062	23.677	23.966		0	0	0	0		0	0	0
2013-06-01 01:50:00		24.062	23.773	24.062		0	0	0	0		0	0	0
2013-06-01 02:00:00		24.545	24.062	24.158		0	0	0	0		0	0	0
2013-06-01 02:10:00		24.545	24.255	24.062		0	0	0	0		0	0	0
2013-06-01 02:20:00		24.448	24.255	24.062		0	0	0	0		0	0	0
2013-06-01 02:30:00		24.255	23.966	24.062		0	0	0	0		0	0	0
2013-06-01 02:40:00		24.158	23.966	23.966		0	0	0	0		0	0	0
2013-06-01 02:50:00		24.255	24.062	23.966		0	0	0	0		0	0	0
2013-06-01 03:00:00		24.545	24.062	23.966		0	0	0	0		0	0	0
2013-06-01 03:10:00		24.158	24.062	23.773		0	0	0	0		0	0	0
2013-06-01 03:20:00		24.255	24.158	23.773		0	0	0	0		0	0	0
2013-06-01 03:30:00		24.158	24.062	23.581		0	0	0	0		0	0	0
2013-06-01 03:40:00		24.351	24.062	23.484		0	0	0	0		0	0	0
2013-06-01 03:50:00		24.835	23.966	23.388		0	0	0	0		0	0	0
2013-06-01 04:00:00		24.351	23.966	23.388		0	0	0	0		0	0	0
2013-06-01 04:10:00		24.738	24.158	23.581		0	0	0	0		0	0	0
2013-06-01 04:20:00		24.255	23.773	23.484		0	0	0	0		0	0	0
2013-06-01 04:30:00		24.255	23.677	23.869		1	0.28	0.11	0.04		0	0	0
2013-06-01 04:40:00		24.255	23.677	23.869		4	1.12	0.44	0.16		0	0	0
2013-06-01 04:50:00		24.255	23.677	23.966		12	3.36	1.32	0.48		0	0	0
2013-06-01 05:00:00		24.255	23.966	23.677		27	7.56	2.97	1.08		0	0	0
2013-06-01 05:10:00		24.351	23.966	23.869		51	14.28	5.61	2.04		0	0	0
2013-06-01 05:20:00		24.255	23.869	23.869		81	22.68	8.91	3.24		0	0	21.5
2013-06-01 05:30:00		24.255	23.966	23.869		119	33.32	13.09	4.76		0	0	32.3
2013-06-01 05:40:00		24.255	23.966	23.869		163	45.64	17.93	6.52		0	0	53.8
2013-06-01 05:50:00		24.738	23.966	23.869		212	59.36	23.32	8.48		32.3	32.3	75.3
2013-06-01 06:00:00		24.738	24.062	23.869		271	75.88	29.81	10.84		64.6	75.3	86.1
2013-06-01 06:10:00		24.835	24.158	23.773		332	92.96	36.52	13.28		129.2	118.4	107.6
2013-06-01 06:20:00		24.835	24.158	23.773		396	110.88	43.56	15.84		183	172.2	139.9
2013-06-01 06:30:00		24.835	24.062	23.773		460	128.8	50.6	18.4		269.1	236.8	172.2
2013-06-01 06:40:00		24.835	24.158	23.773		529	148.12	58.19	21.16		344.4	301.4	193.8
2013-06-01 06:50:00		24.835	24.158	23.773		597	167.16	65.67	23.88		452.1	366	226
2013-06-01 07:00:00		24.835	24.062	23.773		664	185.92	73.04	26.56		559.7	441.3	247.6
2013-06-01 07:10:00		24.545	23.966	23.773		733	205.24	80.63	29.32		678.1	516.7	279.9
2013-06-01 07:20:00		24.641	23.966	23.773		798	223.44	87.78	31.92		796.5	602.8	322.9
2013-06-01 07:30:00		24.835	24.158	23.773		867	242.76	95.37	34.68		958	721.2	366
2013-06-01 07:40:00		24.835	24.158	23.773		937	262.36	103.07	37.48		1087.2	818.1	409
2013-06-01 07:50:00		24.641	24.062	23.773		1001	280.28	110.11	40.04		1280.9	925.7	462.9
2013-06-01 08:00:00		24.835	23.869	23.773		1065	298.2	117.15	42.6		1377.8	1001	516.7
2013-06-01 08:10:00		24.641	23.869	23.677		1128	315.84	124.08	45.12		1550	1141	559.7
2013-06-01 08:20:00		24.931	23.869	23.773		1193	334.04	131.23	47.72		1722.2	1291.7	613.5
2013-06-01 08:30:00		24.931	23.869	23.773		1251	350.28	137.61	50.04		1808.3	1377.8	645.8
2013-06-01 08:40:00		24.931	23.966	23.773		1305	365.4	143.55	52.2		1894.5	1550	710.4
2013-06-01 08:50:00		24.931	24.062	23.773		1361	381.08	149.71	54.44		2238.9	1636.1	764.2
2013-06-01 09:00:00		24.931	23.869	23.773		1417	396.76	155.87	56.68		2325	1894.5	818.1
2013-06-01 09:10:00		25.028	24.062	23.773		1467	410.76	161.37	58.68		2325	2066.7	904.2
2013-06-01 09:20:00		24.931	23.773	23.869		1517	424.76	166.87	60.68		2583.4	2238.9	1001
2013-06-01 09:30:00		24.835	23.869	23.869		1561	437.08	171.71	62.44		2497.2	2497.2	1011.8
2013-06-01 09:40:00		25.028	23.869	23.773		1604	449.12	176.44	64.16		2669.5	2583.4	925.7
2013-06-01 09:50:00		25.125	23.966	23.773		1640	459.2	180.4	65.6		2583.4	2755.6	1044.1
2013-06-01 10:00:00		25.125	23.966	23.869		1679	470.12	184.69	67.16		3100	2927.8	1119.5
2013-06-01 10:10:00		25.125	24.545	23.869		1713	479.64	188.43	68.52		3616.7	3616.7	1259.4
2013-06-01 10:20:00		25.125	24.158	24.158		1738	486.64	191.18	69.52		3272.2	3616.7	1463.9
2013-06-01 10:30:00		25.222	23.966	23.869		1765	494.2	194.15	70.6		2927.8	3616.7	1151.7
2013-06-01 10:40:00		24.738	23.966	23.773		1790	501.2	196.9	71.6		3444.5	3616.7	1097.9
2013-06-01 10:50:00		24.835	23.869	23.773		1813	507.64	199.43	72.52		3272.2	4133.4	1108.7
2013-06-01 11:00:00		25.222	24.448	23.773		1824	510.72	200.64	72.96		3616.7	4305.6	1313.2
2013-06-01 11:10:00		25.222	24.062	24.351		1832	512.96	201.52	73.28		3272.2	4477.8	1463.9
2013-06-01 11:20:00		25.222	24.545	24.158		1835	513.8	201.85	73.4		3616.7	4305.6	1302.4
2013-06-01 11:30:00		25.222	23.966	23.966		1844	516.32	202.84	73.76		3100	4305.6	1248.6
2013-06-01 11:40:00		25.222	23.966	23.869		1848	517.44	203.28	73.92		3272.2	4477.8	1162.5
2013-06-01 11:50:00		24.835	23.869	23.869		1848	517.44	203.28	73.92		3272.2	4650	1259.4
2013-06-01 12:00:00		25.222	24.158	24.255		1847	517.16	203.17	73.88		2755.6	5166.7	1377.8
2013-06-01 12:10:00		25.222	24.738	24.545		1842	515.76	202.62	73.68		2755.6	5166.7	1334.7
2013-06-01 12:20:00		24.738	24.255	24.255		1838	514.64	202.18	73.52		3100	5166.7	1291.7
2013-06-01 12:30:00		24.931	24.351	24.351		1823	510.44	200.53	72.92		2755.6	5166.7	1345.5
2013-06-01 12:40:00		24.835	23.966	24.738		1810	506.8	199.1	72.4		3272.2	4650	1377.8
2013-06-01 12:50:00		24.835	24.351	24.835		1792	501.76	197.12	71.68		2669.5	4822.3	1270.1
2013-06-01 13:00:00		25.222	24.738	24.158		1771	495.88	194.81	70.84		2927.8	5338.9	1054.9
2013-06-01 13:10:00		25.319	24.835	24.255		1747	489.16	192.17	69.88		2755.6	5166.7	958
2013-06-01 13:20:00		25.222	24.738	24.158		1715	480.2	188.65	68.6		2583.4	4994.5	861.1
2013-06-01 13:30:00		25.222	24.641	24.062		1685	471.8	185.35	67.4		2497.2	4650	785.8
2013-06-01 13:40:00		25.222	24.931	24.062		1653	462.84	181.83	66.12		2411.1	4994.5	731.9
2013-06-01 13:50:00		25.222	24.931	24.062		1612	451.36	177.32	64.48		2238.9	4822.3	667.4
2013-06-01 14:00:00		25.222	25.028	23.966		1568	439.04	172.48	62.72		2066.7	4994.5	581.3
2013-06-01 14:10:00		25.222	24.835	24.062		1521	425.88	167.31	60.84		1980.6	4305.6	527.4
2013-06-01 14:20:00		25.222	24.448	23.966		1469	411.32	161.59	58.76		1894.5	4133.4	484.4
2013-06-01 14:30:00		25.125	24.545	23.966		1416	396.48	155.76	56.64		1808.3	3961.1	441.3
2013-06-01 14:40:00		25.028	24.738	23.966		1361	381.08	149.71	54.44		1722.2	3788.9	398.3
2013-06-01 14:50:00		24.931	24.641	23.966		1306	365.68	143.66	52.24		1636.1	3444.5	366
2013-06-01 15:00:00		24.931	24.641	23.966		1236	346.08	135.96	49.44		1636.1	3100	322.9
2013-06-01 15:10:00		24.931	24.545	23.966		1176	329.28	129.36	47.04		1636.1	2927.8	290.6
2013-06-01 15:20:00		24.931	24.641	23.966		1111	311.08	122.21	44.44		1377.8	2755.6	258.3
2013-06-01 15:30:00		25.125	24.158	23.966		1049	293.72	115.39	41.96		1356.3	2497.2	236.8
2013-06-01 15:40:00		25.125	24.448	23.966		984	275.52	108.24	39.36		1324	2325	215.3
2013-06-01 15:50:00		24.931	24.062	23.773		913	255.64	100.43	36.52		1280.9	2066.7	183
2013-06-01 16:00:00		24.835	24.351	23.677		849	237.72	93.39	33.96		1162.5	1980.6	161.5
2013-06-01 16:10:00		25.028	24.062	23.773		780	218.4	85.8	31.2		1130.2	1722.2	139.9
2013-06-01 16:20:00		24.931	23.966	23.869		712	199.36	78.32	28.48		1033.3	1550	129.2
2013-06-01 16:30:00		24.931	23.966	23.966		643	180.04	70.73	25.72		968.8	1463.9	107.6
2013-06-01 16:40:00		24.931	24.448	24.062		575	161	63.25	23		914.9	1367	96.9
2013-06-01 16:50:00		24.931	23.966	23.966		510	142.8	56.1	20.4		861.1	1205.6	86.1
2013-06-01 17:00:00		24.931	23.966	23.966		440	123.2	48.4	17.6		796.5	1076.4	75.3
2013-06-01 17:10:00		24.835	23.966	23.966		371	103.88	40.81	14.84		710.4	947.2	53.8
2013-06-01 17:20:00		24.738	23.869	23.966		296	82.88	32.56	11.84		656.6	818.1	43.1
2013-06-01 17:30:00		24.835	24.062	23.966		182	50.96	20.02	7.28		602.8	731.9	32.3
2013-06-01 17:40:00		24.835	24.158	23.966		151	42.28	16.61	6.04		527.4	645.8	21.5
2013-06-01 17:50:00		24.931	24.062	23.966		122	34.16	13.42	4.88		495.1	549	10.8
2013-06-01 18:00:00		24.931	24.062	23.966		94	26.32	10.34	3.76		430.6	452.1	0
2013-06-01 18:10:00		24.835	24.062	23.966		67	18.76	7.37	2.68		376.7	376.7	0
2013-06-01 18:20:00		24.255	23.966	23.773		43	12.04	4.73	1.72		322.9	312.2	0
2013-06-01 18:30:00		24.641	23.966	23.773		23	6.44	2.53	0.92		279.9	247.6	0
2013-06-01 18:40:00		24.835	24.448	23.581		9	2.52	0.99	0.36		215.3	204.5	0
2013-06-01 18:50:00		24.835	23.966	23.677		3	0.84	0.33	0.12		183	161.5	0
2013-06-01 19:00:00		24.545	23.966	23.677		0	0	0	0		139.9	118.4	0
2013-06-01 19:10:00		24.545	23.966	23.869		0	0	0	0		96.9	75.3	0
2013-06-01 19:20:00		24.448	23.869	23.966		0	0	0	0		53.8	43.1	0
2013-06-01 19:30:00		24.448	23.966	23.966		0	0	0	0		21.5	10.8	0
2013-06-01 19:40:00		24.738	23.966	23.869		0	0	0	0		0	0	0
2013-06-01 19:50:00		24.158	23.773	23.773		0	0	0	0		0	0	0
2013-06-01 20:00:00		24.545	23.869	23.773		0	0	0	0		0	0	0
2013-06-01 20:10:00		24.738	23.966	23.773		0	0	0	0		0	0	0
2013-06-01 20:20:00		24.738	23.966	23.773		0	0	0	0		0	0	0
2013-06-01 20:30:00		24.351	23.966	23.773		0	0	0	0		0	0	0
2013-06-01 20:40:00		24.545	23.966	23.869		0	0	0	0		0	0	0
2013-06-01 20:50:00		24.545	23.966	24.062		0	0	0	0		0	0	0
2013-06-01 21:00:00		24.448	23.966	24.062		0	0	0	0		0	0	0
2013-06-01 21:10:00		24.351	23.966	24.062		0	0	0	0		0	0	0
2013-06-01 21:20:00		24.351	24.255	23.773		0	0	0	0		0	0	0
2013-06-01 21:30:00		24.448	24.255	23.773		0	0	0	0		0	0	0
2013-06-01 21:40:00		24.641	24.255	23.773		0	0	0	0		0	0	0
2013-06-01 21:50:00		24.738	24.351	23.869		0	0	0	0		0	0	0
2013-06-01 22:00:00		24.641	24.255	24.062		0	0	0	0		0	0	0
2013-06-01 22:10:00		24.738	24.255	24.255		0	0	0	0		0	0	0
2013-06-01 22:20:00		24.545	24.158	24.062		0	0	0	0		0	0	0
2013-06-01 22:30:00		24.738	24.158	24.062		0	0	0	0		0	0	0
2013-06-01 22:40:00		24.641	24.255	23.773		0	0	0	0		0	0	0
2013-06-01 22:50:00		24.545	24.255	23.869		0	0	0	0		0	0	0
2013-06-01 23:00:00		24.545	24.255	23.773		0	0	0	0		0	0	0
2013-06-01 23:10:00		24.545	24.351	23.773		0	0	0	0		0	0	0
2013-06-01 23:20:00		24.545	24.351	23.869		0	0	0	0		0	0	0
2013-06-01 23:30:00		24.641	24.448	23.869		0	0	0	0		0	0	0
2013-06-01 23:40:00		24.641	23.966	23.773		0	0	0	0		0	0	0
2013-06-01 23:50:00		24.545	24.158	23.773		0	0	0	0		0	0	0
2013-06-02		24.545	23.869	23.677		0	0	0	0		0	0	0
2013-06-02 00:10:00		24.641	23.966	23.773		0	0	0	0		0	0	0
2013-06-02 00:20:00		24.545	24.062	23.773		0	0	0	0		0	0	0
2013-06-02 00:30:00		24.545	24.062	23.869		0	0	0	0		0	0	0
2013-06-02 00:40:00		24.641	23.773	23.966		0	0	0	0		0	0	0
2013-06-02 00:50:00		24.545	23.869	24.062		0	0	0	0		0	0	0
2013-06-02 01:00:00		24.351	23.966	24.062		0	0	0	0		0	0	0
2013-06-02 01:10:00		24.255	23.966	24.158		0	0	0	0		0	0	0
2013-06-02 01:20:00		24.448	24.062	24.255		0	0	0	0		0	0	0
2013-06-02 01:30:00		24.448	24.062	24.158		0	0	0	0		0	0	0
2013-06-02 01:40:00		24.448	24.062	24.545		0	0	0	0		0	0	0
2013-06-02 01:50:00		24.545	24.158	24.545		0	0	0	0		0	0	0
2013-06-02 02:00:00		24.545	24.255	24.545		0	0	0	0		0	0	0
2013-06-02 02:10:00		24.545	24.158	24.545		0	0	0	0		0	0	0
2013-06-02 02:20:00		24.545	24.448	24.545		0	0	0	0		0	0	0
2013-06-02 02:30:00		24.641	24.545	24.545		0	0	0	0		0	0	0
2013-06-02 02:40:00		24.641	24.545	24.448		0	0	0	0		0	0	0
2013-06-02 02:50:00		24.641	24.545	24.351		0	0	0	0		0	0	0
2013-06-02 03:00:00		24.641	24.545	24.062		0	0	0	0		0	0	0
2013-06-02 03:10:00		24.641	24.545	23.966		0	0	0	0		0	0	0
2013-06-02 03:20:00		24.641	24.545	23.966		0	0	0	0		0	0	0
2013-06-02 03:30:00		24.641	24.545	23.869		0	0	0	0		0	0	0
2013-06-02 03:40:00		24.641	24.545	23.869		0	0	0	0		0	0	0
2013-06-02 03:50:00		24.641	24.448	23.773		0	0	0	0		0	0	0
2013-06-02 04:00:00		24.641	24.062	23.869		0	0	0	0		0	0	0
2013-06-02 04:10:00		24.255	24.062	23.773		0	0	0	0		0	0	0
2013-06-02 04:20:00		24.545	23.966	23.869		0	0	0	0		0	0	0
2013-06-02 04:30:00		24.641	23.966	23.869		1	0.28	0.11	0.04		0	0	0
2013-06-02 04:40:00		24.641	23.869	23.869		4	1.12	0.44	0.16		0	0	0
2013-06-02 04:50:00		24.641	23.966	23.869		14	3.92	1.54	0.56		0	0	0
2013-06-02 05:00:00		24.545	23.869	23.773		32	8.96	3.52	1.28		0	0	0
2013-06-02 05:10:00		24.545	23.966	23.677		59	16.52	6.49	2.36		0	0	0
2013-06-02 05:20:00		24.545	23.966	23.677		95	26.6	10.45	3.8		0	0	21.5
2013-06-02 05:30:00		24.545	24.062	23.677		141	39.48	15.51	5.64		0	0	43.1
2013-06-02 05:40:00		24.545	23.966	23.773		192	53.76	21.12	7.68		0	0	64.6
2013-06-02 05:50:00		24.545	23.869	23.773		245	68.6	26.95	9.8		32.3	32.3	86.1
2013-06-02 06:00:00		24.545	23.869	23.773		307	85.96	33.77	12.28		75.3	64.6	96.9
2013-06-02 06:10:00		24.545	24.062	23.773		372	104.16	40.92	14.88		129.2	118.4	118.4
2013-06-02 06:20:00		24.545	23.966	23.773		435	121.8	47.85	17.4		193.8	172.2	150.7
2013-06-02 06:30:00		24.545	24.448	23.869		498	139.44	54.78	19.92		269.1	236.8	183
2013-06-02 06:40:00		24.545	24.351	23.869		564	157.92	62.04	22.56		355.2	301.4	215.3
2013-06-02 06:50:00		24.641	23.869	23.869		633	177.24	69.63	25.32		452.1	355.2	258.3
2013-06-02 07:00:00		24.641	23.966	23.869		703	196.84	77.33	28.12		559.7	419.8	301.4
2013-06-02 07:10:00		24.641	23.869	23.869		772	216.16	84.92	30.88		688.9	495.1	344.4
2013-06-02 07:20:00		24.641	23.869	23.869		834	233.52	91.74	33.36		828.8	592	409
2013-06-02 07:30:00		24.641	23.869	23.966		902	252.56	99.22	36.08		979.5	678.1	441.3
2013-06-02 07:40:00		24.641	23.966	23.869		971	271.88	106.81	38.84		1087.2	764.2	366
2013-06-02 07:50:00		24.641	23.966	23.869		1038	290.64	114.18	41.52		1237.9	904.2	549
2013-06-02 08:00:00		24.738	23.966	23.869		1104	309.12	121.44	44.16		1377.8	1022.6	592
2013-06-02 08:10:00		24.738	23.966	23.869		1166	326.48	128.26	46.64		1636.1	1108.7	656.6
2013-06-02 08:20:00		24.738	23.966	23.869		1229	344.12	135.19	49.16		1636.1	1259.4	731.9
2013-06-02 08:30:00		24.738	24.158	23.869		1290	361.2	141.9	51.6		1808.3	1463.9	775
2013-06-02 08:40:00		24.738	24.062	23.869		1347	377.16	148.17	53.88		1894.5	1550	839.6
2013-06-02 08:50:00		24.835	23.966	23.869		1399	391.72	153.89	55.96		2066.7	1722.2	871.9
2013-06-02 09:00:00		24.835	24.062	23.966		1449	405.72	159.39	57.96		2325	1894.5	958
2013-06-02 09:10:00		24.835	23.966	23.966		1498	419.44	164.78	59.92		2497.2	2152.8	1022.6
2013-06-02 09:20:00		24.835	23.869	23.773		1543	432.04	169.73	61.72		2669.5	2238.9	1108.7
2013-06-02 09:30:00		24.835	24.158	23.966		1589	444.92	174.79	63.56		2497.2	2325	1248.6
2013-06-02 09:40:00		24.641	23.966	23.966		1633	457.24	179.63	65.32		2927.8	2497.2	1334.7
2013-06-02 09:50:00		24.738	23.966	24.158		1671	467.88	183.81	66.84		2755.6	2755.6	1377.8
2013-06-02 10:00:00		24.931	24.158	24.062		1702	476.56	187.22	68.08		3100	3100	1463.9
2013-06-02 10:10:00		24.931	24.158	23.966		1729	484.12	190.19	69.16		2927.8	3272.2	1377.8
2013-06-02 10:20:00		24.931	24.062	23.966		1756	491.68	193.16	70.24		3272.2	3444.5	1377.8
2013-06-02 10:30:00		24.931	24.255	24.062		1779	498.12	195.69	71.16		3272.2	3961.1	1463.9
2013-06-02 10:40:00		24.931	24.545	24.255		1798	503.44	197.78	71.92		3616.7	3788.9	1550
2013-06-02 10:50:00		25.028	24.545	24.351		1814	507.92	199.54	72.56		3100	4133.4	1550
2013-06-02 11:00:00		24.931	24.545	24.448		1830	512.4	201.3	73.2		3788.9	4305.6	1550
2013-06-02 11:10:00		25.028	24.351	24.545		1839	514.92	202.29	73.56		2927.8	4477.8	1722.2
2013-06-02 11:20:00		25.028	24.641	24.641		1848	517.44	203.28	73.92		3272.2	4650	1808.3
2013-06-02 11:30:00		25.028	24.641	24.545		1854	519.12	203.94	74.16		3100	4305.6	1550
2013-06-02 11:40:00		25.028	24.641	23.966		1856	519.68	204.16	74.24		3444.5	4822.3	1463.9
2013-06-02 11:50:00		24.931	24.641	24.158		1860	520.8	204.6	74.4		3100	4477.8	1636.1
2013-06-02 12:00:00		25.028	24.641	24.448		1853	518.84	203.83	74.12		2927.8	4822.3	1550
2013-06-02 12:10:00		24.931	24.641	24.545		1842	515.76	202.62	73.68		3100	4650	1550
2013-06-02 12:20:00		25.028	24.641	24.545		1829	512.12	201.19	73.16		3100	4822.3	1550
2013-06-02 12:30:00		24.931	24.738	24.255		1816	508.48	199.76	72.64		3100	5338.9	1463.9
2013-06-02 12:40:00		25.028	24.158	24.351		1804	505.12	198.44	72.16		2669.5	5166.7	1463.9
2013-06-02 12:50:00		25.028	24.448	24.545		1785	499.8	196.35	71.4		2755.6	5338.9	1377.8
2013-06-02 13:00:00		25.028	24.738	24.545		1766	494.48	194.26	70.64		2583.4	5166.7	1356.3
2013-06-02 13:10:00		25.125	24.738	24.545		1739	486.92	191.29	69.56		2755.6	5338.9	1280.9
2013-06-02 13:20:00		24.931	24.738	24.545		1711	479.08	188.21	68.44		2325	5166.7	1205.6
2013-06-02 13:30:00		24.931	24.738	24.351		1679	470.12	184.69	67.16		2497.2	4822.3	1011.8
2013-06-02 13:40:00		25.028	24.641	24.158		1641	459.48	180.51	65.64		2238.9	4822.3	904.2
2013-06-02 13:50:00		25.125	24.641	24.255		1603	448.84	176.33	64.12		2497.2	5166.7	828.8
2013-06-02 14:00:00		25.125	24.738	24.062		1563	437.64	171.93	62.52		2066.7	5338.9	764.2
2013-06-02 14:10:00		25.125	24.738	24.062		1520	425.6	167.2	60.8		1894.5	4305.6	645.8
2013-06-02 14:20:00		25.028	24.641	24.062		1468	411.04	161.48	58.72		1894.5	4477.8	581.3
2013-06-02 14:30:00		24.931	24.641	24.062		1421	397.88	156.31	56.84		1722.2	4133.4	559.7
2013-06-02 14:40:00		24.931	24.641	24.158		1366	382.48	150.26	54.64		1894.5	3961.1	549
2013-06-02 14:50:00		24.835	24.641	24.448		1312	367.36	144.32	52.48		1636.1	3444.5	484.4
2013-06-02 15:00:00		24.835	24.545	24.351		1252	350.56	137.72	50.08		1636.1	3444.5	419.8
2013-06-02 15:10:00		24.835	24.545	24.351		1189	332.92	130.79	47.56		1550	3272.2	366
2013-06-02 15:20:00		24.835	24.255	24.158		1124	314.72	123.64	44.96		1377.8	2927.8	312.2
2013-06-02 15:30:00		24.835	24.255	24.158		1061	297.08	116.71	42.44		1356.3	2755.6	269.1
2013-06-02 15:40:00		24.835	24.545	24.062		996	278.88	109.56	39.84		1377.8	2669.5	236.8
2013-06-02 15:50:00		24.835	24.545	24.062		926	259.28	101.86	37.04		1194.8	2411.1	215.3
2013-06-02 16:00:00		24.835	24.545	23.966		857	239.96	94.27	34.28		1194.8	2066.7	183
2013-06-02 16:10:00		24.738	24.448	23.869		789	220.92	86.79	31.56		1087.2	1894.5	161.5
2013-06-02 16:20:00		24.641	24.448	23.869		716	200.48	78.76	28.64		1076.4	1636.1	139.9
2013-06-02 16:30:00		24.641	24.158	23.773		652	182.56	71.72	26.08		936.5	1463.9	118.4
2013-06-02 16:40:00		24.641	24.158	23.773		586	164.08	64.46	23.44		904.2	1324	96.9
2013-06-02 16:50:00		24.545	24.158	23.773		516	144.48	56.76	20.64		839.6	1173.3	86.1
2013-06-02 17:00:00		24.351	24.062	23.773		448	125.44	49.28	17.92		764.2	1065.6	86.1
2013-06-02 17:10:00		24.351	23.966	23.773		381	106.68	41.91	15.24		710.4	936.5	64.6
2013-06-02 17:20:00		24.448	23.869	23.773		302	84.56	33.22	12.08		635.1	818.1	64.6
2013-06-02 17:30:00		24.545	23.869	23.773		194	54.32	21.34	7.76		592	742.7	43.1
2013-06-02 17:40:00		24.545	23.773	23.677		161	45.08	17.71	6.44		538.2	635.1	32.3
2013-06-02 17:50:00		24.351	23.773	23.677		128	35.84	14.08	5.12		473.6	549	21.5
2013-06-02 18:00:00		24.448	23.773	23.677		99	27.72	10.89	3.96		430.6	505.9	10.8
2013-06-02 18:10:00		24.448	24.062	23.677		70	19.6	7.7	2.8		376.7	441.3	0
2013-06-02 18:20:00		24.448	24.158	23.773		44	12.32	4.84	1.76		322.9	366	0
2013-06-02 18:30:00		24.448	24.158	23.773		23	6.44	2.53	0.92		279.9	279.9	0
2013-06-02 18:40:00		24.448	24.158	23.773		9	2.52	0.99	0.36		226	215.3	0
2013-06-02 18:50:00		24.351	24.158	23.773		3	0.84	0.33	0.12		183	172.2	0
2013-06-02 19:00:00		24.351	24.158	23.773		1	0.28	0.11	0.04		139.9	129.2	0
2013-06-02 19:10:00		24.351	24.158	23.773		0	0	0	0		96.9	86.1	0
2013-06-02 19:20:00		24.351	24.158	23.773		0	0	0	0		53.8	53.8	0
2013-06-02 19:30:00		24.351	24.158	23.773		0	0	0	0		21.5	21.5	0
2013-06-02 19:40:00		24.351	24.158	23.869		0	0	0	0		0	0	0
2013-06-02 19:50:00		24.351	24.158	23.773		0	0	0	0		0	0	0
2013-06-02 20:00:00		24.351	24.062	23.773		0	0	0	0		0	0	0
2013-06-02 20:10:00		24.351	23.869	23.773		0	0	0	0		0	0	0
2013-06-02 20:20:00		24.255	24.062	23.773		0	0	0	0		0	0	0
2013-06-02 20:30:00		24.255	24.062	23.773		0	0	0	0		0	0	0
2013-06-02 20:40:00		24.255	24.062	23.869		0	0	0	0		0	0	0
2013-06-02 20:50:00		24.255	23.869	23.773		0	0	0	0		0	0	0
2013-06-02 21:00:00		24.255	23.773	23.869		0	0	0	0		0	0	0
2013-06-02 21:10:00		24.062	23.773	23.773		0	0	0	0		0	0	0
2013-06-02 21:20:00		24.255	23.773	23.773		0	0	0	0		0	0	0
2013-06-02 21:30:00		24.158	24.062	23.773		0	0	0	0		0	0	0
2013-06-02 21:40:00		24.158	23.966	23.869		0	0	0	0		0	0	0
2013-06-02 21:50:00		24.158	23.966	24.158		0	0	0	0		0	0	0
2013-06-02 22:00:00		24.255	24.158	24.158		0	0	0	0		0	0	0
2013-06-02 22:10:00		24.255	24.158	24.062		0	0	0	0		0	0	0
2013-06-02 22:20:00		24.351	24.062	23.966		0	0	0	0		0	0	0
2013-06-02 22:30:00		24.351	24.062	23.966		0	0	0	0		0	0	0
2013-06-02 22:40:00		24.351	24.062	23.966		0	0	0	0		0	0	0
2013-06-02 22:50:00		24.448	24.158	24.158		0	0	0	0		0	0	0
2013-06-02 23:00:00		24.545	24.255	24.255		0	0	0	0		0	0	0
2013-06-02 23:10:00		24.545	23.966	24.158		0	0	0	0		0	0	0
2013-06-02 23:20:00		24.255	23.966	23.966		0	0	0	0		0	0	0
2013-06-02 23:30:00		24.351	23.966	23.966		0	0	0	0		0	0	0
2013-06-02 23:40:00		24.351	24.255	23.966		0	0	0	0		0	0	0
2013-06-02 23:50:00		24.448	24.255	23.966		0	0	0	0		0	0	0
2013-06-03		24.545	24.351	23.966		0	0	0	0		0	0	0
2013-06-03 00:10:00		24.641	24.062	23.966		0	0	0	0		0	0	0
2013-06-03 00:20:00		24.448	23.966	23.966		0	0	0	0		0	0	0
2013-06-03 00:30:00		24.351	23.966	23.966		0	0	0	0		0	0	0
2013-06-03 00:40:00		24.448	24.062	23.966		0	0	0	0		0	0	0
2013-06-03 00:50:00		24.351	24.062	23.966		0	0	0	0		0	0	0
2013-06-03 01:00:00		24.351	23.966	24.062		0	0	0	0		0	0	0
2013-06-03 01:10:00		24.255	23.966	24.158		0	0	0	0		0	0	0
2013-06-03 01:20:00		24.255	24.062	24.158		0	0	0	0		0	0	0
2013-06-03 01:30:00		24.448	24.062	24.255		0	0	0	0		0	0	0
2013-06-03 01:40:00		24.448	23.966	24.158		0	0	0	0		0	0	0
2013-06-03 01:50:00		24.255	23.966	24.062		0	0	0	0		0	0	0
2013-06-03 02:00:00		24.351	24.062	24.062		0	0	0	0		0	0	0
2013-06-03 02:10:00		24.255	24.158	24.062		0	0	0	0		0	0	0
2013-06-03 02:20:00		24.351	24.158	24.062		0	0	0	0		0	0	0
2013-06-03 02:30:00		24.545	24.255	24.062		0	0	0	0		0	0	0
2013-06-03 02:40:00		24.545	24.255	23.966		0	0	0	0		0	0	0
2013-06-03 02:50:00		24.448	24.062	23.966		0	0	0	0		0	0	0
2013-06-03 03:00:00		24.351	24.062	23.966		0	0	0	0		0	0	0
2013-06-03 03:10:00		24.448	24.158	23.966		0	0	0	0		0	0	0
2013-06-03 03:20:00		24.255	23.966	23.966		0	0	0	0		0	0	0
2013-06-03 03:30:00		24.255	23.966	23.966		0	0	0	0		0	0	0
2013-06-03 03:40:00		24.351	24.062	23.966		0	0	0	0		0	0	0
2013-06-03 03:50:00		24.351	24.158	23.966		0	0	0	0		0	0	0
2013-06-03 04:00:00		24.448	24.255	23.966		0	0	0	0		0	0	0
2013-06-03 04:10:00		24.448	24.255	23.966		0	0	0	0		0	0	0
2013-06-03 04:20:00		24.448	24.351	24.062		0	0	0	0		0	0	0
2013-06-03 04:30:00		24.448	24.351	23.966		1	0.28	0.11	0.04		0	0	0
2013-06-03 04:40:00		24.448	24.158	23.966		4	1.12	0.44	0.16		0	0	0
2013-06-03 04:50:00		24.448	23.966	23.966		13	3.64	1.43	0.52		0	0	0
2013-06-03 05:00:00		24.448	23.966	23.966		28	7.84	3.08	1.12		0	0	0
2013-06-03 05:10:00		24.448	23.966	23.869		52	14.56	5.72	2.08		0	0	10.8
2013-06-03 05:20:00		24.448	23.966	23.869		83	23.24	9.13	3.32		0	0	21.5
2013-06-03 05:30:00		24.448	23.966	23.869		122	34.16	13.42	4.88		0	0	43.1
2013-06-03 05:40:00		24.448	23.966	23.869		167	46.76	18.37	6.68		0	0	64.6
2013-06-03 05:50:00		24.351	23.966	23.869		216	60.48	23.76	8.64		21.5	32.3	86.1
2013-06-03 06:00:00		24.448	23.966	23.869		269	75.32	29.59	10.76		64.6	64.6	107.6
2013-06-03 06:10:00		24.448	23.966	23.869		328	91.84	36.08	13.12		107.6	107.6	129.2
2013-06-03 06:20:00		24.448	24.062	23.869		387	108.36	42.57	15.48		172.2	161.5	172.2
2013-06-03 06:30:00		24.448	23.869	23.869		451	126.28	49.61	18.04		236.8	215.3	204.5
2013-06-03 06:40:00		24.448	23.966	23.773		516	144.48	56.76	20.64		312.2	279.9	236.8
2013-06-03 06:50:00		24.448	23.966	23.773		582	162.96	64.02	23.28		398.3	344.4	279.9
2013-06-03 07:00:00		24.158	23.869	23.773		651	182.28	71.61	26.04		484.4	409	344.4
2013-06-03 07:10:00		24.158	23.869	23.773		721	201.88	79.31	28.84		592	473.6	43.1
2013-06-03 07:20:00		24.158	23.869	23.773		777	217.56	85.47	31.08		699.7	559.7	43.1
2013-06-03 07:30:00		24.158	23.869	23.773		846	236.88	93.06	33.84		828.8	656.6	53.8
2013-06-03 07:40:00		24.158	23.869	23.869		913	255.64	100.43	36.52		1108.7	764.2	64.6
2013-06-03 07:50:00		24.351	23.869	23.869		970	271.6	106.7	38.8		1065.6	882.6	581.3
2013-06-03 08:00:00		24.545	23.869	23.966		1038	290.64	114.18	41.52		1377.8	1011.8	645.8
2013-06-03 08:10:00		24.351	23.869	23.966		1101	308.28	121.11	44.04		1377.8	1130.2	710.4
2013-06-03 08:20:00		24.448	24.062	23.966		1158	324.24	127.38	46.32		1377.8	1227.1	731.9
2013-06-03 08:30:00		24.255	23.966	23.869		1209	338.52	132.99	48.36		1980.6	1334.7	775
2013-06-03 08:40:00		24.255	23.966	23.869		1248	349.44	137.28	49.92		1894.5	1463.9	796.5
2013-06-03 08:50:00		24.255	23.966	23.869		1295	362.6	142.45	51.8		1636.1	1636.1	861.1
2013-06-03 09:00:00		24.545	24.062	23.966		1350	378	148.5	54		1894.5	1722.2	914.9
2013-06-03 09:10:00		24.641	24.062	23.966		1401	392.28	154.11	56.04		1980.6	1894.5	990.3
2013-06-03 09:20:00		24.448	24.062	24.062		1451	406.28	159.61	58.04		2238.9	1980.6	1044.1
2013-06-03 09:30:00		24.641	24.062	24.062		1505	421.4	165.55	60.2		2152.8	2066.7	1141
2013-06-03 09:40:00		24.641	24.062	24.062		1546	432.88	170.06	61.84		2497.2	2497.2	172.2
2013-06-03 09:50:00		24.351	23.966	24.062		1594	446.32	175.34	63.76		2669.5	2497.2	172.2
2013-06-03 10:00:00		24.545	23.966	24.062		1639	458.92	180.29	65.56		3272.2	2669.5	150.7
2013-06-03 10:10:00		24.641	24.062	23.966		1671	467.88	183.81	66.84		3100	2755.6	161.5
2013-06-03 10:20:00		24.738	24.062	24.062		1693	474.04	186.23	67.72		2755.6	2927.8	150.7
2013-06-03 10:30:00		24.641	24.062	24.062		1709	478.52	187.99	68.36		2755.6	2927.8	1345.5
2013-06-03 10:40:00		24.641	24.062	24.062		1733	485.24	190.63	69.32		3961.1	3444.5	1334.7
2013-06-03 10:50:00		24.738	24.158	24.062		1748	489.44	192.28	69.92		2927.8	3272.2	1334.7
2013-06-03 11:00:00		24.738	24.062	24.062		1767	494.76	194.37	70.68		2927.8	3788.9	1334.7
2013-06-03 11:10:00		24.641	24.062	24.062		1785	499.8	196.35	71.4		2755.6	3788.9	1377.8
2013-06-03 11:20:00		24.738	24.158	24.062		1789	500.92	196.79	71.56		2927.8	3788.9	1345.5
2013-06-03 11:30:00		24.738	24.158	24.158		1800	504	198	72		3100	3788.9	1334.7
2013-06-03 11:40:00		24.738	24.158	24.062		1804	505.12	198.44	72.16		2755.6	4305.6	1302.4
2013-06-03 11:50:00		24.738	24.158	24.158		1790	501.2	196.9	71.6		3100	3961.1	1280.9
2013-06-03 12:00:00		24.738	24.158	24.158		1786	500.08	196.46	71.44		3100	4133.4	1248.6
2013-06-03 12:10:00		24.835	24.255	24.158		1789	500.92	196.79	71.56		2927.8	4133.4	1248.6
2013-06-03 12:20:00		24.738	24.255	24.158		1779	498.12	195.69	71.16		2669.5	4305.6	1162.5
2013-06-03 12:30:00		24.738	24.255	24.062		1766	494.48	194.26	70.64		2669.5	4477.8	1087.2
2013-06-03 12:40:00		24.738	24.255	24.158		1754	491.12	192.94	70.16		2755.6	3961.1	1033.3
2013-06-03 12:50:00		24.641	24.255	24.158		1740	487.2	191.4	69.6		2497.2	4133.4	1001
2013-06-03 13:00:00		24.641	24.255	24.158		1710	478.8	188.1	68.4		2325	3961.1	958
2013-06-03 13:10:00		24.641	24.255	24.158		1675	469	184.25	67		2325	3961.1	936.5
2013-06-03 13:20:00		24.738	24.255	24.158		1647	461.16	181.17	65.88		2325	3788.9	990.3
2013-06-03 13:30:00		24.738	24.158	24.158		1591	445.48	175.01	63.64		2066.7	3788.9	861.1
2013-06-03 13:40:00		24.738	24.158	24.062		1530	428.4	168.3	61.2		2238.9	3616.7	710.4
2013-06-03 13:50:00		24.641	24.158	24.062		1492	417.76	164.12	59.68		2066.7	3616.7	656.6
2013-06-03 14:00:00		24.641	24.158	23.966		1425	399	156.75	57		2066.7	3444.5	570.5
2013-06-03 14:10:00		24.641	24.255	23.966		1386	388.08	152.46	55.44		2066.7	3616.7	538.2
2013-06-03 14:20:00		24.738	24.255	23.966		1348	377.44	148.28	53.92		1808.3	3616.7	495.1
2013-06-03 14:30:00		24.641	24.255	23.966		1293	362.04	142.23	51.72		1636.1	3100	473.6
2013-06-03 14:40:00		24.641	24.158	24.062		1245	348.6	136.95	49.8		1550	2755.6	430.6
2013-06-03 14:50:00		24.448	24.158	24.062		1183	331.24	130.13	47.32		1463.9	2583.4	387.5
2013-06-03 15:00:00		24.351	24.062	24.062		1131	316.68	124.41	45.24		1377.8	2411.1	366
2013-06-03 15:10:00		24.448	24.062	24.062		1076	301.28	118.36	43.04		1377.8	2325	344.4
2013-06-03 15:20:00		24.641	24.062	24.158		1015	284.2	111.65	40.6		1377.8	2066.7	312.2
2013-06-03 15:30:00		24.641	24.158	24.158		959	268.52	105.49	38.36		1313.2	1980.6	279.9
2013-06-03 15:40:00		24.641	24.158	24.062		897	251.16	98.67	35.88		1248.6	1894.5	258.3
2013-06-03 15:50:00		24.545	24.062	24.062		835	233.8	91.85	33.4		1162.5	1722.2	236.8
2013-06-03 16:00:00		24.545	24.158	24.062		765	214.2	84.15	30.6		1087.2	1636.1	215.3
2013-06-03 16:10:00		24.545	24.158	24.062		699	195.72	76.89	27.96		1044.1	1463.9	193.8
2013-06-03 16:20:00		24.448	24.158	24.158		632	176.96	69.52	25.28		990.3	1377.8	172.2
2013-06-03 16:30:00		24.448	24.158	24.158		569	159.32	62.59	22.76		914.9	1291.7	161.5
2013-06-03 16:40:00		24.351	24.158	24.158		505	141.4	55.55	20.2		861.1	1151.7	139.9
2013-06-03 16:50:00		24.351	24.158	24.158		438	122.64	48.18	17.52		753.5	1087.2	129.2
2013-06-03 17:00:00		24.351	24.158	24.158		377	105.56	41.47	15.08		721.2	968.8	107.6
2013-06-03 17:10:00		24.351	24.062	24.158		311	87.08	34.21	12.44		667.4	861.1	96.9
2013-06-03 17:20:00		24.351	24.158	24.158		255	71.4	28.05	10.2		613.5	775	75.3
2013-06-03 17:30:00		24.351	24.158	24.062		196	54.88	21.56	7.84		559.7	721.2	53.8
2013-06-03 17:40:00		24.351	24.158	24.062		160	44.8	17.6	6.4		516.7	635.1	43.1
2013-06-03 17:50:00		24.351	24.255	24.062		128	35.84	14.08	5.12		462.9	559.7	10.8
2013-06-03 18:00:00		24.351	24.158	24.062		98	27.44	10.78	3.92		409	473.6	0
2013-06-03 18:10:00		24.351	24.158	24.062		68	19.04	7.48	2.72		355.2	387.5	0
2013-06-03 18:20:00		24.351	24.158	24.062		42	11.76	4.62	1.68		301.4	333.7	0
2013-06-03 18:30:00		24.255	24.158	24.062		22	6.16	2.42	0.88		258.3	279.9	0
2013-06-03 18:40:00		24.351	24.062	24.062		9	2.52	0.99	0.36		215.3	226	0
2013-06-03 18:50:00		24.351	24.062	24.062		3	0.84	0.33	0.12		172.2	183	0
2013-06-03 19:00:00		24.351	24.062	24.062		0	0	0	0		129.2	129.2	0
2013-06-03 19:10:00		24.351	24.158	24.062		0	0	0	0		86.1	86.1	0
2013-06-03 19:20:00		24.448	24.158	24.062		0	0	0	0		53.8	43.1	0
2013-06-03 19:30:00		24.448	24.158	24.062		0	0	0	0		21.5	21.5	0
2013-06-03 19:40:00		24.351	24.158	24.062		0	0	0	0		0	0	0
2013-06-03 19:50:00		24.255	24.062	24.062		0	0	0	0		0	0	0
2013-06-03 20:00:00		24.255	24.062	24.062		0	0	0	0		0	0	0
2013-06-03 20:10:00		24.255	24.062	24.062		0	0	0	0		0	0	0
2013-06-03 20:20:00		24.255	24.062	24.062		0	0	0	0		0	0	0
2013-06-03 20:30:00		24.158	24.062	24.062		0	0	0	0		0	0	0
2013-06-03 20:40:00		24.255	24.062	24.062		0	0	0	0		0	0	0
2013-06-03 20:50:00		24.255	24.158	24.062		0	0	0	0		0	0	0
2013-06-03 21:00:00		24.448	24.062	24.062		0	0	0	0		0	0	0
2013-06-03 21:10:00		24.255	24.062	24.062		0	0	0	0		0	0	0
2013-06-03 21:20:00		24.158	24.062	24.062		0	0	0	0		0	0	0
2013-06-03 21:30:00		24.255	24.062	24.062		0	0	0	0		0	0	0
2013-06-03 21:40:00		24.351	24.062	24.062		0	0	0	0		0	0	0
2013-06-03 21:50:00		24.158	24.062	24.062		0	0	0	0		0	0	0
2013-06-03 22:00:00		24.158	24.062	24.062		0	0	0	0		0	0	0
2013-06-03 22:10:00		24.158	24.062	24.062		0	0	0	0		0	0	0
2013-06-03 22:20:00		24.255	24.062	24.062		0	0	0	0		0	0	0
2013-06-03 22:30:00		24.351	24.062	24.062		0	0	0	0		0	0	0
2013-06-03 22:40:00		24.255	24.062	24.062		0	0	0	0		0	0	0
2013-06-03 22:50:00		24.255	24.062	24.062		0	0	0	0		0	0	0
2013-06-03 23:00:00		24.158	24.158	24.062		0	0	0	0		0	0	0
2013-06-03 23:10:00		24.158	24.158	24.062		0	0	0	0		0	0	0
2013-06-03 23:20:00		24.158	24.158	23.966		0	0	0	0		0	0	0
2013-06-03 23:30:00		24.255	24.158	24.062		0	0	0	0		0	0	0
2013-06-03 23:40:00		24.158	24.062	24.062		0	0	0	0		0	0	0
2013-06-03 23:50:00		24.255	24.062	24.062		0	0	0	0		0	0	0
2013-06-04		24.255	24.062	24.062		0	0	0	0		0	0	0
2013-06-04 00:10:00		24.158	24.062	24.062		0	0	0	0		0	0	0
2013-06-04 00:20:00		24.158	24.062	24.062		0	0	0	0		0	0	0
2013-06-04 00:30:00		24.158	24.062	24.062		0	0	0	0		0	0	0
2013-06-04 00:40:00		24.158	24.062	24.062		0	0	0	0		0	0	0
2013-06-04 00:50:00		24.158	24.062	24.062		0	0	0	0		0	0	0
2013-06-04 01:00:00		24.255	24.062	24.062		0	0	0	0		0	0	0
2013-06-04 01:10:00		24.255	24.062	24.062		0	0	0	0		0	0	0
2013-06-04 01:20:00		24.255	24.158	24.062		0	0	0	0		0	0	0
2013-06-04 01:30:00		24.158	24.158	24.062		0	0	0	0		0	0	0
2013-06-04 01:40:00		24.158	24.158	24.158		0	0	0	0		0	0	0
2013-06-04 01:50:00		24.255	24.158	24.158		0	0	0	0		0	0	0
2013-06-04 02:00:00		24.255	24.158	24.158		0	0	0	0		0	0	0
2013-06-04 02:10:00		24.255	24.158	24.158		0	0	0	0		0	0	0
2013-06-04 02:20:00		24.255	24.158	24.158		0	0	0	0		0	0	0
2013-06-04 02:30:00		24.255	24.062	24.158		0	0	0	0		0	0	0
2013-06-04 02:40:00		24.255	24.062	24.158		0	0	0	0		0	0	0
2013-06-04 02:50:00		24.255	24.062	24.158		0	0	0	0		0	0	0
2013-06-04 03:00:00		24.255	24.158	24.158		0	0	0	0		0	0	0
2013-06-04 03:10:00		24.255	24.158	24.158		0	0	0	0		0	0	0
2013-06-04 03:20:00		24.255	24.062	24.158		0	0	0	0		0	0	0
2013-06-04 03:30:00		24.255	24.062	24.158		0	0	0	0		0	0	0
2013-06-04 03:40:00		24.255	24.062	24.158		0	0	0	0		0	0	0
2013-06-04 03:50:00		24.158	24.158	24.158		0	0	0	0		0	0	0
2013-06-04 04:00:00		24.255	24.158	24.255		0	0	0	0		0	0	0
2013-06-04 04:10:00		24.255	24.158	24.351		0	0	0	0		0	0	0
2013-06-04 04:20:00		24.255	24.158	24.351		0	0	0	0		0	0	0
2013-06-04 04:30:00		24.255	24.158	24.448		1	0.28	0.11	0.04		0	0	0
2013-06-04 04:40:00		24.255	24.158	24.448		5	1.4	0.55	0.2		0	0	0
2013-06-04 04:50:00		24.255	24.158	24.448		13	3.64	1.43	0.52		0	0	0
2013-06-04 05:00:00		24.351	24.158	24.448		30	8.4	3.3	1.2		0	0	10.8
2013-06-04 05:10:00		24.448	24.255	24.448		56	15.68	6.16	2.24		0	0	32.3
2013-06-04 05:20:00		24.448	24.351	24.448		89	24.92	9.79	3.56		0	0	53.8
2013-06-04 05:30:00		24.545	24.448	24.158		131	36.68	14.41	5.24		0	0	75.3
2013-06-04 05:40:00		24.545	24.448	24.158		179	50.12	19.69	7.16		0	10.8	107.6
2013-06-04 05:50:00		24.545	24.448	24.158		232	64.96	25.52	9.28		32.3	43.1	129.2
2013-06-04 06:00:00		24.545	24.448	24.158		289	80.92	31.79	11.56		75.3	86.1	172.2
2013-06-04 06:10:00		24.545	24.448	24.158		352	98.56	38.72	14.08		129.2	139.9	215.3
2013-06-04 06:20:00		24.545	24.448	24.062		414	115.92	45.54	16.56		193.8	204.5	247.6
2013-06-04 06:30:00		24.545	24.158	24.062		475	133	52.25	19		279.9	258.3	279.9
2013-06-04 06:40:00		24.545	24.158	24.062		543	152.04	59.73	21.72		355.2	355.2	333.7
2013-06-04 06:50:00		24.545	24.351	24.158		608	170.24	66.88	24.32		452.1	430.6	376.7
2013-06-04 07:00:00		24.545	24.255	24.158		677	189.56	74.47	27.08		581.3	495.1	430.6
2013-06-04 07:10:00		24.641	24.255	24.158		745	208.6	81.95	29.8		688.9	602.8	462.9
2013-06-04 07:20:00		24.738	24.448	24.158		815	228.2	89.65	32.6		828.8	710.4	516.7
2013-06-04 07:30:00		24.738	24.158	24.158		880	246.4	96.8	35.2		990.3	796.5	570.5
2013-06-04 07:40:00		24.835	24.351	24.158		945	264.6	103.95	37.8		1108.7	947.2	667.4
2013-06-04 07:50:00		24.835	24.158	24.158		1016	284.48	111.76	40.64		1205.6	990.3	775
2013-06-04 08:00:00		24.738	24.158	24.158		1081	302.68	118.91	43.24		1377.8	1173.3	839.6
2013-06-04 08:10:00		24.835	24.158	24.158		1142	319.76	125.62	45.68		1550	1280.9	904.2
2013-06-04 08:20:00		24.835	24.158	24.158		1204	337.12	132.44	48.16		1636.1	1377.8	979.5
2013-06-04 08:30:00		24.931	24.158	24.158		1254	351.12	137.94	50.16		2066.7	1636.1	1097.9
2013-06-04 08:40:00		24.931	24.158	24.158		1322	370.16	145.42	52.88		2066.7	1722.2	1162.5
2013-06-04 08:50:00		24.931	24.255	24.158		1370	383.6	150.7	54.8		2411.1	2066.7	1184
2013-06-04 09:00:00		24.931	24.158	24.158		1399	391.72	153.89	55.96		2411.1	2152.8	1302.4
2013-06-04 09:10:00		24.931	24.255	24.158		1489	416.92	163.79	59.56		2238.9	2411.1	1377.8
2013-06-04 09:20:00		24.931	24.255	24.255		1533	429.24	168.63	61.32		2669.5	2669.5	1463.9
2013-06-04 09:30:00		24.931	24.255	24.255		1579	442.12	173.69	63.16		2927.8	2583.4	1550
2013-06-04 09:40:00		25.028	24.255	24.255		1619	453.32	178.09	64.76		2583.4	3100	1550
2013-06-04 09:50:00		25.028	24.255	24.255		1659	464.52	182.49	66.36		3100	3272.2	1722.2
2013-06-04 10:00:00		25.125	24.255	24.255		1669	467.32	183.59	66.76		2927.8	3788.9	1894.5
2013-06-04 10:10:00		25.125	24.255	24.255		1718	481.04	188.98	68.72		2927.8	3961.1	1808.3
2013-06-04 10:20:00		25.125	24.641	24.255		1745	488.6	191.95	69.8		3444.5	3616.7	1722.2
2013-06-04 10:30:00		25.125	24.255	24.255		1769	495.32	194.59	70.76		3100	4305.6	1894.5
2013-06-04 10:40:00		25.125	24.255	24.255		1790	501.2	196.9	71.6		3100	4305.6	2152.8
2013-06-04 10:50:00		25.125	24.351	24.255		1799	503.72	197.89	71.96		2927.8	4133.4	1980.6
2013-06-04 11:00:00		25.125	24.351	24.255		1815	508.2	199.65	72.6		2755.6	4477.8	2152.8
2013-06-04 11:10:00		25.125	24.351	24.255		1821	509.88	200.31	72.84		3100	4994.5	2066.7
2013-06-04 11:20:00		25.125	24.351	24.255		1833	513.24	201.63	73.32		3444.5	4650	1980.6
2013-06-04 11:30:00		25.222	24.738	24.255		1844	516.32	202.84	73.76		3616.7	4994.5	1980.6
2013-06-04 11:40:00		25.125	24.835	24.255		1843	516.04	202.73	73.72		3444.5	5166.7	1894.5
2013-06-04 11:50:00		25.222	24.835	24.255		1841	515.48	202.51	73.64		3100	5511.1	1894.5
2013-06-04 12:00:00		25.222	24.835	24.351		1838	514.64	202.18	73.52		3272.2	5511.1	1808.3
2013-06-04 12:10:00		25.222	24.835	24.351		1824	510.72	200.64	72.96		3272.2	6200	1808.3
2013-06-04 12:20:00		25.222	24.448	24.545		1814	507.92	199.54	72.56		3272.2	5511.1	1808.3
2013-06-04 12:30:00		25.222	24.738	24.351		1803	504.84	198.33	72.12		3444.5	5166.7	1722.2
2013-06-04 12:40:00		25.125	24.738	24.351		1779	498.12	195.69	71.16		2755.6	5511.1	1636.1
2013-06-04 12:50:00		25.125	24.641	24.351		1761	493.08	193.71	70.44		2755.6	5166.7	1636.1
2013-06-04 13:00:00		25.222	24.738	24.351		1737	486.36	191.07	69.48		2669.5	5511.1	1636.1
2013-06-04 13:10:00		25.125	24.835	24.545		1717	480.76	188.87	68.68		2669.5	5338.9	1550
2013-06-04 13:20:00		25.125	24.835	24.641		1689	472.92	185.79	67.56		2669.5	4822.3	1463.9
2013-06-04 13:30:00		25.125	24.835	24.641		1657	463.96	182.27	66.28		2497.2	4650	1377.8
2013-06-04 13:40:00		25.125	24.738	24.641		1624	454.72	178.64	64.96		2238.9	5338.9	1313.2
2013-06-04 13:50:00		25.125	24.738	24.641		1582	442.96	174.02	63.28		2152.8	4994.5	1227.1
2013-06-04 14:00:00		25.125	24.738	24.641		1539	430.92	169.29	61.56		2066.7	4822.3	1119.5
2013-06-04 14:10:00		25.125	24.738	24.641		1496	418.88	164.56	59.84		2238.9	4305.6	1001
2013-06-04 14:20:00		25.222	24.738	24.641		1451	406.28	159.61	58.04		1808.3	3961.1	936.5
2013-06-04 14:30:00		25.125	24.738	24.641		1399	391.72	153.89	55.96		1722.2	3788.9	861.1
2013-06-04 14:40:00		25.125	24.738	24.738		1350	378	148.5	54		1722.2	3616.7	796.5
2013-06-04 14:50:00		25.125	24.835	24.738		1297	363.16	142.67	51.88		1463.9	3272.2	721.2
2013-06-04 15:00:00		25.125	24.738	24.545		1243	348.04	136.73	49.72		1550	3100	602.8
2013-06-04 15:10:00		25.125	24.738	24.351		1189	332.92	130.79	47.56		1550	3100	516.7
2013-06-04 15:20:00		25.028	24.738	24.351		1127	315.56	123.97	45.08		1463.9	2927.8	452.1
2013-06-04 15:30:00		25.028	24.835	24.255		1063	297.64	116.93	42.52		1356.3	2755.6	409
2013-06-04 15:40:00		25.028	24.835	24.255		999	279.72	109.89	39.96		1367	2669.5	366
2013-06-04 15:50:00		24.931	24.738	24.255		930	260.4	102.3	37.2		1280.9	2411.1	322.9
2013-06-04 16:00:00		24.931	24.738	24.255		861	241.08	94.71	34.44		1130.2	2238.9	301.4
2013-06-04 16:10:00		24.931	24.448	24.255		797	223.16	87.67	31.88		1097.9	1980.6	290.6
2013-06-04 16:20:00		24.931	24.545	24.255		725	203	79.75	29		1065.6	1808.3	247.6
2013-06-04 16:30:00		24.931	24.641	24.351		659	184.52	72.49	26.36		1001	1636.1	215.3
2013-06-04 16:40:00		24.931	24.641	24.351		593	166.04	65.23	23.72		925.7	1550	183
2013-06-04 16:50:00		24.931	24.448	24.351		528	147.84	58.08	21.12		861.1	1356.3	161.5
2013-06-04 17:00:00		24.931	24.351	24.255		460	128.8	50.6	18.4		785.8	1216.3	129.2
2013-06-04 17:10:00		24.835	24.545	24.255		390	109.2	42.9	15.6		753.5	1130.2	107.6
2013-06-04 17:20:00		24.835	24.641	24.255		321	89.88	35.31	12.84		667.4	947.2	86.1
2013-06-04 17:30:00		24.931	24.351	24.351		200	56	22	8		624.3	818.1	75.3
2013-06-04 17:40:00		24.931	24.351	24.351		164	45.92	18.04	6.56		581.3	731.9	53.8
2013-06-04 17:50:00		24.835	24.448	24.351		132	36.96	14.52	5.28		516.7	656.6	43.1
2013-06-04 18:00:00		24.835	24.448	24.255		102	28.56	11.22	4.08		462.9	538.2	21.5
2013-06-04 18:10:00		24.738	24.351	24.255		73	20.44	8.03	2.92		409	441.3	10.8
2013-06-04 18:20:00		24.641	24.351	24.255		46	12.88	5.06	1.84		355.2	366	0
2013-06-04 18:30:00		24.738	24.351	24.158		24	6.72	2.64	0.96		301.4	290.6	0
2013-06-04 18:40:00		24.835	24.351	24.158		10	2.8	1.1	0.4		236.8	226	0
2013-06-04 18:50:00		24.835	24.351	24.158		4	1.12	0.44	0.16		193.8	183	0
2013-06-04 19:00:00		24.835	24.351	24.255		2	0.56	0.22	0.08		150.7	129.2	0
2013-06-04 19:10:00		24.738	24.351	24.255		1	0.28	0.11	0.04		96.9	86.1	0
2013-06-04 19:20:00		24.738	24.255	24.255		1	0.28	0.11	0.04		64.6	53.8	0
2013-06-04 19:30:00		24.835	24.255	24.255		1	0.28	0.11	0.04		21.5	21.5	0
2013-06-04 19:40:00		24.835	24.255	24.255		1	0.28	0.11	0.04		0	0	0
2013-06-04 19:50:00		24.738	24.255	24.255		0	0	0	0		0	0	0
2013-06-04 20:00:00		24.738	24.351	24.255		0	0	0	0		0	0	0
2013-06-04 20:10:00		24.738	24.351	24.255		0	0	0	0		0	0	0
2013-06-04 20:20:00		24.738	24.255	24.255		0	0	0	0		0	0	0
2013-06-04 20:30:00		24.738	24.255	24.255		0	0	0	0		0	0	0
2013-06-04 20:40:00		24.738	24.255	24.158		0	0	0	0		0	0	0
2013-06-04 20:50:00		24.738	24.255	24.158		0	0	0	0		0	0	0
2013-06-04 21:00:00		24.738	24.255	24.158		0	0	0	0		0	0	0
2013-06-04 21:10:00		24.738	24.255	24.158		0	0	0	0		0	0	0
2013-06-04 21:20:00		24.738	24.255	24.158		0	0	0	0		0	0	0
2013-06-04 21:30:00		24.738	24.255	24.158		0	0	0	0		0	0	0
2013-06-04 21:40:00		24.738	24.255	24.158		0	0	0	0		0	0	0
2013-06-04 21:50:00		24.738	24.255	24.158		0	0	0	0		0	0	0
2013-06-04 22:00:00		24.738	24.255	24.158		0	0	0	0		0	0	0
2013-06-04 22:10:00		24.738	24.255	24.158		0	0	0	0		0	0	0
2013-06-04 22:20:00		24.738	24.255	24.158		0	0	0	0		0	0	0
2013-06-04 22:30:00		24.738	24.448	24.255		0	0	0	0		0	0	0
2013-06-04 22:40:00		24.738	24.255	24.255		0	0	0	0		0	0	0
2013-06-04 22:50:00		24.738	24.351	24.158		0	0	0	0		0	0	0
2013-06-04 23:00:00		24.641	24.158	24.158		0	0	0	0		0	0	0
2013-06-04 23:10:00		24.641	24.158	24.158		0	0	0	0		0	0	0
2013-06-04 23:20:00		24.738	24.255	24.255		0	0	0	0		0	0	0
2013-06-04 23:30:00		24.738	24.448	24.255		0	0	0	0		0	0	0
2013-06-04 23:40:00		24.738	24.448	24.158		0	0	0	0		0	0	0
2013-06-04 23:50:00		24.738	24.545	24.158		0	0	0	0		0	0	0
2013-06-05		24.641	24.641	24.158		0	0	0	0		0	0	0
2013-06-05 00:10:00		24.641	24.545	24.255		0	0	0	0		0	0	0
2013-06-05 00:20:00		24.641	24.545	24.158		0	0	0	0		0	0	0
2013-06-05 00:30:00		24.641	24.448	24.158		0	0	0	0		0	0	0
2013-06-05 00:40:00		24.545	24.448	24.158		0	0	0	0		0	0	0
2013-06-05 00:50:00		24.641	24.448	24.158		0	0	0	0		0	0	0
2013-06-05 01:00:00		24.641	24.545	24.158		0	0	0	0		0	0	0
2013-06-05 01:10:00		24.641	24.545	24.255		0	0	0	0		0	0	0
2013-06-05 01:20:00		24.545	24.351	24.158		0	0	0	0		0	0	0
2013-06-05 01:30:00		24.545	24.351	24.255		0	0	0	0		0	0	0
2013-06-05 01:40:00		24.545	24.448	24.351		0	0	0	0		0	0	0
2013-06-05 01:50:00		24.545	24.545	24.351		0	0	0	0		0	0	0
2013-06-05 02:00:00		24.545	24.351	24.448		0	0	0	0		0	0	0
2013-06-05 02:10:00		24.641	24.351	24.545		0	0	0	0		0	0	0
2013-06-05 02:20:00		24.545	24.351	24.448		0	0	0	0		0	0	0
2013-06-05 02:30:00		24.545	24.255	24.448		0	0	0	0		0	0	0
2013-06-05 02:40:00		24.545	24.351	24.448		0	0	0	0		0	0	0
2013-06-05 02:50:00		24.545	24.351	24.351		0	0	0	0		0	0	0
2013-06-05 03:00:00		24.545	24.448	24.448		0	0	0	0		0	0	0
2013-06-05 03:10:00		24.641	24.448	24.448		0	0	0	0		0	0	0
2013-06-05 03:20:00		24.641	24.351	24.448		0	0	0	0		0	0	0
2013-06-05 03:30:00		24.641	24.351	24.545		0	0	0	0		0	0	0
2013-06-05 03:40:00		24.641	24.351	24.545		0	0	0	0		0	0	0
2013-06-05 03:50:00		24.641	24.351	24.545		0	0	0	0		0	0	0
2013-06-05 04:00:00		24.641	24.448	24.545		0	0	0	0		0	0	0
2013-06-05 04:10:00		24.545	24.545	24.545		0	0	0	0		0	0	0
2013-06-05 04:20:00		24.545	24.448	24.545		0	0	0	0		0	0	0
2013-06-05 04:30:00		24.545	24.545	24.448		1	0.28	0.11	0.04		0	0	0
2013-06-05 04:40:00		24.545	24.545	24.545		5	1.4	0.55	0.2		0	0	0
2013-06-05 04:50:00		24.545	24.545	24.448		13	3.64	1.43	0.52		0	0	0
2013-06-05 05:00:00		24.545	24.545	24.448		29	8.12	3.19	1.16		0	0	0
2013-06-05 05:10:00		24.545	24.545	24.448		54	15.12	5.94	2.16		0	0	21.5
2013-06-05 05:20:00		24.545	24.545	24.448		87	24.36	9.57	3.48		0	0	43.1
2013-06-05 05:30:00		24.545	24.545	24.448		128	35.84	14.08	5.12		0	0	64.6
2013-06-05 05:40:00		24.545	24.545	24.448		174	48.72	19.14	6.96		0	0	86.1
2013-06-05 05:50:00		24.545	24.448	24.448		225	63	24.75	9		21.5	32.3	107.6
2013-06-05 06:00:00		24.545	24.448	24.448		282	78.96	31.02	11.28		64.6	64.6	139.9
2013-06-05 06:10:00		24.545	24.448	24.448		344	96.32	37.84	13.76		118.4	118.4	172.2
2013-06-05 06:20:00		24.545	24.448	24.351		405	113.4	44.55	16.2		183	161.5	193.8
2013-06-05 06:30:00		24.545	24.448	24.448		462	129.36	50.82	18.48		247.6	215.3	236.8
2013-06-05 06:40:00		24.545	24.448	24.448		523	146.44	57.53	20.92		333.7	279.9	269.1
2013-06-05 06:50:00		24.545	24.448	24.448		589	164.92	64.79	23.56		419.8	333.7	312.2
2013-06-05 07:00:00		24.545	24.448	24.448		652	182.56	71.72	26.08		527.4	398.3	355.2
2013-06-05 07:10:00		24.545	24.448	24.448		722	202.16	79.42	28.88		624.3	473.6	398.3
2013-06-05 07:20:00		24.641	24.448	24.448		784	219.52	86.24	31.36		753.5	549	441.3
2013-06-05 07:30:00		24.641	24.448	24.448		855	239.4	94.05	34.2		839.6	624.3	495.1
2013-06-05 07:40:00		24.641	24.448	24.351		916	256.48	100.76	36.64		968.8	721.2	559.7
2013-06-05 07:50:00		24.641	24.448	24.351		977	273.56	107.47	39.08		1173.3	839.6	613.5
2013-06-05 08:00:00		24.641	24.448	24.448		1045	292.6	114.95	41.8		1302.4	936.5	688.9
2013-06-05 08:10:00		24.641	24.448	24.448		1101	308.28	121.11	44.04		1463.9	1044.1	753.5
2013-06-05 08:20:00		24.641	24.448	24.448		1168	327.04	128.48	46.72		1550	1162.5	828.8
2013-06-05 08:30:00		24.641	24.448	24.448		1225	343	134.75	49		1722.2	1302.4	893.4
2013-06-05 08:40:00		24.641	24.448	24.448		1285	359.8	141.35	51.4		1808.3	1377.8	979.5
2013-06-05 08:50:00		24.641	24.448	24.448		1330	372.4	146.3	53.2		1894.5	1463.9	1054.9
2013-06-05 09:00:00		24.738	24.448	24.448		1378	385.84	151.58	55.12		1980.6	1636.1	1119.5
2013-06-05 09:10:00		24.738	24.448	24.448		1432	400.96	157.52	57.28		2325	1808.3	1173.3
2013-06-05 09:20:00		24.738	24.448	24.448		1469	411.32	161.59	58.76		2583.4	2066.7	1248.6
2013-06-05 09:30:00		24.738	24.448	24.448		1516	424.48	166.76	60.64		2755.6	2238.9	1280.9
2013-06-05 09:40:00		24.738	24.448	24.448		1558	436.24	171.38	62.32		2755.6	2411.1	1377.8
2013-06-05 09:50:00		24.738	24.545	24.545		1599	447.72	175.89	63.96		2755.6	2325	1377.8
2013-06-05 10:00:00		24.835	24.545	24.545		1637	458.36	180.07	65.48		2927.8	2755.6	1377.8
2013-06-05 10:10:00		24.835	24.545	24.545		1665	466.2	183.15	66.6		2927.8	2927.8	1550
2013-06-05 10:20:00		24.835	24.545	24.545		1691	473.48	186.01	67.64		10333.4	3100	1550
2013-06-05 10:30:00		24.931	24.545	24.545		1712	479.36	188.32	68.48		11022.3	3272.2	1550
2013-06-05 10:40:00		24.931	24.545	24.351		1737	486.36	191.07	69.48		14466.8	3272.2	1550
2013-06-05 10:50:00		24.931	24.545	24.351		1754	491.12	192.94	70.16		12400.1	3444.5	1550
2013-06-05 11:00:00		24.931	24.545	24.351		1765	494.2	194.15	70.6		11022.3	3788.9	1636.1
2013-06-05 11:10:00		24.931	24.545	24.351		1774	496.72	195.14	70.96		12400.1	3444.5	1636.1
2013-06-05 11:20:00		24.931	24.641	24.448		1779	498.12	195.69	71.16		14466.8	3788.9	1636.1
2013-06-05 11:30:00		24.931	24.641	24.448		1784	499.52	196.24	71.36		12400.1	3788.9	1636.1
2013-06-05 11:40:00		24.931	24.641	24.448		1787	500.36	196.57	71.48		11711.2	4133.4	1636.1
2013-06-05 11:50:00		24.931	24.641	24.448		1791	501.48	197.01	71.64		12400.1	3961.1	1636.1
2013-06-05 12:00:00		25.028	24.641	24.448		1789	500.92	196.79	71.56		14466.8	3961.1	1550
2013-06-05 12:10:00		24.931	24.641	24.351		1780	498.4	195.8	71.2		10677.8	4133.4	1463.9
2013-06-05 12:20:00		24.931	24.641	24.351		1781	498.68	195.91	71.24		13089	4305.6	1463.9
2013-06-05 12:30:00		24.931	24.641	24.448		1772	496.16	194.92	70.88		10677.8	4305.6	1463.9
2013-06-05 12:40:00		24.931	24.641	24.545		1762	493.36	193.82	70.48		10333.4	4305.6	1463.9
2013-06-05 12:50:00		24.931	24.641	24.448		1738	486.64	191.18	69.52		10333.4	4133.4	1377.8
2013-06-05 13:00:00		24.835	24.641	24.545		1719	481.32	189.09	68.76		10333.4	4133.4	1324
2013-06-05 13:10:00		24.835	24.641	24.448		1688	472.64	185.68	67.52		10333.4	3961.1	1237.9
2013-06-05 13:20:00		24.835	24.641	24.448		1658	464.24	182.38	66.32		8611.2	3961.1	1184
2013-06-05 13:30:00		24.835	24.641	24.448		1622	454.16	178.42	64.88		8266.7	4133.4	1097.9
2013-06-05 13:40:00		24.835	24.641	24.448		1585	443.8	174.35	63.4		6544.5	3961.1	1044.1
2013-06-05 13:50:00		24.835	24.641	24.255		1553	434.84	170.83	62.12		5511.1	3616.7	958
2013-06-05 14:00:00		24.835	24.641	24.448		1509	422.52	165.99	60.36		5511.1	3616.7	925.7
2013-06-05 14:10:00		24.738	24.641	24.545		1463	409.64	160.93	58.52		4650	3616.7	861.1
2013-06-05 14:20:00		24.738	24.641	24.545		1415	396.2	155.65	56.6		4305.6	3444.5	775
2013-06-05 14:30:00		24.738	24.641	24.545		1369	383.32	150.59	54.76		4305.6	3272.2	721.2
2013-06-05 14:40:00		24.738	24.641	24.545		1317	368.76	144.87	52.68		3616.7	3100	656.6
2013-06-05 14:50:00		24.738	24.641	24.448		1257	351.96	138.27	50.28		3444.5	2669.5	592
2013-06-05 15:00:00		24.738	24.545	24.545		1202	336.56	132.22	48.08		3272.2	2669.5	538.2
2013-06-05 15:10:00		24.738	24.545	24.545		1150	322	126.5	46		2755.6	2497.2	484.4
2013-06-05 15:20:00		24.738	24.545	24.545		1093	306.04	120.23	43.72		2669.5	2325	441.3
2013-06-05 15:30:00		24.738	24.545	24.545		1029	288.12	113.19	41.16		2583.4	2152.8	398.3
2013-06-05 15:40:00		24.738	24.545	24.545		959	268.52	105.49	38.36		2238.9	1894.5	376.7
2013-06-05 15:50:00		24.738	24.545	24.545		893	250.04	98.23	35.72		2066.7	1894.5	344.4
2013-06-05 16:00:00		24.738	24.545	24.545		830	232.4	91.3	33.2		1980.6	1636.1	312.2
2013-06-05 16:10:00		24.738	24.545	24.545		754	211.12	82.94	30.16		1808.3	1550	279.9
2013-06-05 16:20:00		24.738	24.545	24.545		688	192.64	75.68	27.52		1722.2	1377.8	258.3
2013-06-05 16:30:00		24.738	24.545	24.545		612	171.36	67.32	24.48		1550	1291.7	226
2013-06-05 16:40:00		24.738	24.545	24.545		553	154.84	60.83	22.12		1463.9	1205.6	193.8
2013-06-05 16:50:00		24.641	24.545	24.545		482	134.96	53.02	19.28		1463.9	1108.7	172.2
2013-06-05 17:00:00		24.641	24.545	24.545		422	118.16	46.42	16.88		1377.8	1065.6	150.7
2013-06-05 17:10:00		24.641	24.545	24.545		366	102.48	40.26	14.64		1280.9	925.7	129.2
2013-06-05 17:20:00		24.641	24.545	24.545		301	84.28	33.11	12.04		1216.3	839.6	107.6
2013-06-05 17:30:00		24.641	24.545	24.545		213	59.64	23.43	8.52		1119.5	764.2	86.1
2013-06-05 17:40:00		24.545	24.545	24.545		172	48.16	18.92	6.88		1033.3	688.9	64.6
2013-06-05 17:50:00		24.545	24.448	24.448		135	37.8	14.85	5.4		968.8	592	43.1
2013-06-05 18:00:00		24.545	24.448	24.545		101	28.28	11.11	4.04		839.6	516.7	32.3
2013-06-05 18:10:00		24.545	24.448	24.448		68	19.04	7.48	2.72		807.3	452.1	0
2013-06-05 18:20:00		24.545	24.448	24.448		40	11.2	4.4	1.6		710.4	366	0
2013-06-05 18:30:00		24.545	24.448	24.545		20	5.6	2.2	0.8		613.5	290.6	0
2013-06-05 18:40:00		24.545	24.448	24.448		9	2.52	0.99	0.36		516.7	236.8	0
2013-06-05 18:50:00		24.545	24.448	24.448		3	0.84	0.33	0.12		409	183	0
2013-06-05 19:00:00		24.545	24.448	24.545		0	0	0	0		312.2	139.9	0
2013-06-05 19:10:00		24.545	24.448	24.448		0	0	0	0		215.3	86.1	0
2013-06-05 19:20:00		24.545	24.448	24.448		0	0	0	0		129.2	53.8	0
2013-06-05 19:30:00		24.545	24.448	24.448		0	0	0	0		53.8	21.5	0
2013-06-05 19:40:00		24.545	24.448	24.448		0	0	0	0		10.8	0	0
2013-06-05 19:50:00		24.545	24.448	24.448		0	0	0	0		0	0	0
2013-06-05 20:00:00		24.545	24.448	24.448		0	0	0	0		0	0	0
2013-06-05 20:10:00		24.545	24.448	24.448		0	0	0	0		0	0	0
2013-06-05 20:20:00		24.545	24.448	24.448		0	0	0	0		0	0	0
2013-06-05 20:30:00		24.545	24.448	24.448		0	0	0	0		0	0	0
2013-06-05 20:40:00		24.448	24.448	24.448		0	0	0	0		0	0	0
2013-06-05 20:50:00		24.448	24.448	24.448		0	0	0	0		0	0	0
2013-06-05 21:00:00		24.448	24.448	24.448		0	0	0	0		0	0	0
2013-06-05 21:10:00		24.448	24.448	24.448		0	0	0	0		0	0	0
2013-06-05 21:20:00		24.448	24.448	24.448		0	0	0	0		0	0	0
2013-06-05 21:30:00		24.448	24.448	24.448		0	0	0	0		0	0	0
2013-06-05 21:40:00		24.448	24.448	24.448		0	0	0	0		0	0	0
2013-06-05 21:50:00		24.448	24.448	24.448		0	0	0	0		0	0	0
2013-06-05 22:00:00		24.448	24.448	24.448		0	0	0	0		0	0	0
2013-06-05 22:10:00		24.448	24.448	24.448		0	0	0	0		0	0	0
2013-06-05 22:20:00		24.448	24.448	24.448		0	0	0	0		0	0	0
2013-06-05 22:30:00		24.448	24.448	24.448		0	0	0	0		0	0	0
2013-06-05 22:40:00		24.448	24.448	24.448		0	0	0	0		0	0	0
2013-06-05 22:50:00		24.448	24.448	24.448		0	0	0	0		0	0	0
2013-06-05 23:00:00		24.448	24.448	24.448		0	0	0	0		0	0	0
2013-06-05 23:10:00		24.448	24.448	24.448		0	0	0	0		0	0	0
2013-06-05 23:20:00		24.448	24.448	24.448		0	0	0	0		0	0	0
2013-06-05 23:30:00		24.448	24.448	24.448		0	0	0	0		0	0	0
2013-06-05 23:40:00		24.545	24.448	24.448		0	0	0	0		0	0	0
2013-06-05 23:50:00		24.448	24.448	24.448		0	0	0	0		0	0	0
2013-06-06		24.545	24.448	24.448		0	0	0	0		0	0	0
2013-06-06 00:10:00		24.545	24.448	24.448		0	0	0	0		0	0	0
2013-06-06 00:20:00		24.545	24.448	24.448		0	0	0	0		0	0	0
2013-06-06 00:30:00		24.448	24.351	24.448		0	0	0	0		0	0	0
2013-06-06 00:40:00		24.448	24.448	24.448		0	0	0	0		0	0	0
2013-06-06 00:50:00		24.448	24.448	24.448		0	0	0	0		0	0	0
2013-06-06 01:00:00		24.448	24.448	24.448		0	0	0	0		0	0	0
2013-06-06 01:10:00		24.448	24.448	24.448		0	0	0	0		0	0	0
2013-06-06 01:20:00		24.448	24.448	24.448		0	0	0	0		0	0	0
2013-06-06 01:30:00		24.448	24.448	24.448		0	0	0	0		0	0	0
2013-06-06 01:40:00		24.448	24.448	24.448		0	0	0	0		0	0	0
2013-06-06 01:50:00		24.448	24.448	24.448		0	0	0	0		0	0	0
2013-06-06 02:00:00		24.448	24.448	24.448		0	0	0	0		0	0	0
2013-06-06 02:10:00		24.448	24.448	24.448		0	0	0	0		0	0	0
2013-06-06 02:20:00		24.448	24.448	24.448		0	0	0	0		0	0	0
2013-06-06 02:30:00		24.448	24.448	24.448		0	0	0	0		0	0	0
2013-06-06 02:40:00		24.448	24.448	23.677		0	0	0	0		0	0	0
2013-06-06 02:50:00		24.448	24.448	24.158		0	0	0	0		0	0	0
2013-06-06 03:00:00		24.448	24.448	24.448		0	0	0	0		0	0	0
2013-06-06 03:10:00		24.448	24.448	24.448		0	0	0	0		0	0	0
2013-06-06 03:20:00		24.448	24.448	24.448		0	0	0	0		0	0	0
2013-06-06 03:30:00		24.448	24.448	24.448		0	0	0	0		0	0	0
2013-06-06 03:40:00		24.448	24.448	24.448		0	0	0	0		0	0	0
2013-06-06 03:50:00		24.448	24.448	24.351		0	0	0	0		0	0	0
2013-06-06 04:00:00		24.448	24.448	24.351		0	0	0	0		0	0	0
2013-06-06 04:10:00		24.448	24.448	24.351		0	0	0	0		0	0	0
2013-06-06 04:20:00		24.448	24.351	24.351		1	0.28	0.11	0.04		0	0	0
2013-06-06 04:30:00		24.448	24.351	24.351		1	0.28	0.11	0.04		0	0	0
2013-06-06 04:40:00		24.448	24.351	23.773		5	1.4	0.55	0.2		0	0	0
2013-06-06 04:50:00		24.448	24.351	23.581		13	3.64	1.43	0.52		0	0	0
2013-06-06 05:00:00		24.351	24.351	23.677		29	8.12	3.19	1.16		0	0	0
2013-06-06 05:10:00		24.351	24.351	23.581		53	14.84	5.83	2.12		0	0	21.5
2013-06-06 05:20:00		24.351	24.448	23.581		87	24.36	9.57	3.48		0	0	43.1
2013-06-06 05:30:00		24.351	24.351	23.773		129	36.12	14.19	5.16		0	0	75.3
2013-06-06 05:40:00		24.448	24.351	23.773		179	50.12	19.69	7.16		21.5	0	107.6
2013-06-06 05:50:00		24.448	24.351	23.869		231	64.68	25.41	9.24		86.1	32.3	139.9
2013-06-06 06:00:00		24.448	24.351	23.773		287	80.36	31.57	11.48		183	64.6	10.8
2013-06-06 06:10:00		24.448	24.351	23.773		344	96.32	37.84	13.76		322.9	107.6	21.5
2013-06-06 06:20:00		24.448	24.351	23.484		406	113.68	44.66	16.24		495.1	161.5	32.3
2013-06-06 06:30:00		24.448	24.448	23.773		472	132.16	51.92	18.88		731.9	226	32.3
2013-06-06 06:40:00		24.448	24.448	23.388		540	151.2	59.4	21.6		1022.6	290.6	43.1
2013-06-06 06:50:00		24.448	24.448	23.677		608	170.24	66.88	24.32		1324	355.2	43.1
2013-06-06 07:00:00		24.448	24.351	23.388		678	189.84	74.58	27.12		1636.1	419.8	43.1
2013-06-06 07:10:00		24.448	24.351	23.484		745	208.6	81.95	29.8		2066.7	495.1	53.8
2013-06-06 07:20:00		24.545	24.448	23.484		813	227.64	89.43	32.52		2755.6	581.3	613.5
2013-06-06 07:30:00		24.545	24.448	23.388		880	246.4	96.8	35.2		3100	667.4	688.9
2013-06-06 07:40:00		24.545	24.448	23.484		952	266.56	104.72	38.08		3788.9	775	775
2013-06-06 07:50:00		24.641	24.448	23.581		1021	285.88	112.31	40.84		4305.6	882.6	861.1
2013-06-06 08:00:00		24.641	24.448	23.677		1086	304.08	119.46	43.44		4650	1001	505.9
2013-06-06 08:10:00		24.738	24.448	23.869		1149	321.72	126.39	45.96		5511.1	1141	473.6
2013-06-06 08:20:00		24.738	24.448	23.773		1209	338.52	132.99	48.36		5511.1	1259.4	355.2
2013-06-06 08:30:00		24.738	24.448	23.773		1270	355.6	139.7	50.8		7233.4	1377.8	516.7
2013-06-06 08:40:00		24.738	24.448	23.773		1327	371.56	145.97	53.08		7233.4	1550	1345.5
2013-06-06 08:50:00		24.835	24.448	23.869		1385	387.8	152.35	55.4		7577.8	1722.2	1463.9
2013-06-06 09:00:00		24.835	24.448	23.773		1443	404.04	158.73	57.72		9300.1	1894.5	1550
2013-06-06 09:10:00		24.835	24.448	23.869		1502	420.56	165.22	60.08		11022.3	2066.7	1722.2
2013-06-06 09:20:00		24.835	24.448	23.869		1550	434	170.5	62		10677.8	2325	1808.3
2013-06-06 09:30:00		24.931	24.448	23.966		1592	445.76	175.12	63.68		10333.4	2755.6	1808.3
2013-06-06 09:40:00		24.931	24.448	23.869		1635	457.8	179.85	65.4		10677.8	2669.5	882.6
2013-06-06 09:50:00		24.931	24.545	24.351		1671	467.88	183.81	66.84		11711.2	3100	2066.7
2013-06-06 10:00:00		24.931	24.545	24.062		1709	478.52	187.99	68.36		13777.9	3272.2	2066.7
2013-06-06 10:10:00		24.931	24.545	24.351		1741	487.48	191.51	69.64		14466.8	3444.5	2238.9
2013-06-06 10:20:00		25.028	24.545	23.966		1768	495.04	194.48	70.72		13089	3616.7	2152.8
2013-06-06 10:30:00		25.028	24.545	23.869		1790	501.2	196.9	71.6		12400.1	3788.9	2152.8
2013-06-06 10:40:00		25.028	24.545	23.773		1814	507.92	199.54	72.56		11711.2	3961.1	2238.9
2013-06-06 10:50:00		25.028	24.641	23.773		1827	511.56	200.97	73.08		11022.3	3788.9	2325
2013-06-06 11:00:00		25.028	24.641	23.773		1843	516.04	202.73	73.72		11711.2	4133.4	2669.5
2013-06-06 11:10:00		25.028	24.641	23.773		1852	518.56	203.72	74.08		12400.1	4305.6	2325
2013-06-06 11:20:00		25.125	24.641	24.351		1866	522.48	205.26	74.64		18600.1	4650	2497.2
2013-06-06 11:30:00		25.125	24.641	24.448		1870	523.6	205.7	74.8		14466.8	4305.6	2497.2
2013-06-06 11:40:00		25.125	24.641	24.062		1875	525	206.25	75		14466.8	4822.3	2411.1
2013-06-06 11:50:00		25.125	24.641	23.966		1871	523.88	205.81	74.84		13777.9	4822.3	2152.8
2013-06-06 12:00:00		25.125	24.641	24.351		1865	522.2	205.15	74.6		13777.9	4822.3	2152.8
2013-06-06 12:10:00		25.125	24.641	24.448		1855	519.4	204.05	74.2		14466.8	4994.5	2066.7
2013-06-06 12:20:00		25.125	24.641	24.448		1847	517.16	203.17	73.88		12400.1	4994.5	1980.6
2013-06-06 12:30:00		25.028	24.641	23.484		1839	514.92	202.29	73.56		13089	4305.6	1722.2
2013-06-06 12:40:00		25.028	24.641	23.292		1822	510.16	200.42	72.88		11022.3	4650	1722.2
2013-06-06 12:50:00		24.931	24.738	23.388		1802	504.56	198.22	72.08		12400.1	4650	1636.1
2013-06-06 13:00:00		24.931	24.738	23.196		1785	499.8	196.35	71.4		9644.5	4822.3	1722.2
2013-06-06 13:10:00		24.931	24.738	23.004		1758	492.24	193.38	70.32		9644.5	4822.3	1636.1
2013-06-06 13:20:00		24.931	24.738	23.004		1732	484.96	190.52	69.28		9644.5	4822.3	1550
2013-06-06 13:30:00		24.835	23.869	23.196		1701	476.28	187.11	68.04		10333.4	4477.8	1377.8
2013-06-06 13:40:00		24.835	24.062	23.292		1668	467.04	183.48	66.72		7577.8	4305.6	1324
2013-06-06 13:50:00		24.835	24.351	23.1		1630	456.4	179.3	65.2		5511.1	4477.8	1227.1
2013-06-06 14:00:00		24.835	24.545	23.1		1585	443.8	174.35	63.4		6200	4305.6	1141
2013-06-06 14:10:00		24.835	24.641	23.196		1546	432.88	170.06	61.84		4822.3	3788.9	1054.9
2013-06-06 14:20:00		24.931	24.641	23.292		1498	419.44	164.78	59.92		4305.6	3788.9	1087.2
2013-06-06 14:30:00		24.835	24.158	23.773		1447	405.16	159.17	57.88		3788.9	2927.8	1044.1
2013-06-06 14:40:00		24.835	24.255	24.158		1394	390.32	153.34	55.76		3444.5	2755.6	1033.3
2013-06-06 14:50:00		24.835	23.966	24.545		1339	374.92	147.29	53.56		3444.5	2755.6	1011.8
2013-06-06 15:00:00		24.835	23.869	24.545		1281	358.68	140.91	51.24		3100	2411.1	936.5
2013-06-06 15:10:00		24.835	24.351	24.641		1223	342.44	134.53	48.92		2755.6	2411.1	753.5
2013-06-06 15:20:00		24.835	24.448	24.641		1169	327.32	128.59	46.76		2669.5	2238.9	667.4
2013-06-06 15:30:00		24.738	24.641	24.641		1106	309.68	121.66	44.24		2411.1	2583.4	581.3
2013-06-06 15:40:00		24.738	24.641	24.641		1039	290.92	114.29	41.56		2238.9	2497.2	484.4
2013-06-06 15:50:00		24.738	24.641	24.545		976	273.28	107.36	39.04		1980.6	2238.9	452.1
2013-06-06 16:00:00		24.738	24.641	24.545		919	257.32	101.09	36.76		1808.3	2325	419.8
2013-06-06 16:10:00		24.738	24.641	24.545		858	240.24	94.38	34.32		1808.3	1722.2	355.2
2013-06-06 16:20:00		24.738	24.641	24.545		790	221.2	86.9	31.6		1722.2	1808.3	344.4
2013-06-06 16:30:00		24.641	24.641	24.545		726	203.28	79.86	29.04		1463.9	1808.3	290.6
2013-06-06 16:40:00		24.738	24.641	24.545		664	185.92	73.04	26.56		1377.8	1636.1	258.3
2013-06-06 16:50:00		24.641	24.545	24.545		600	168	66	24		1302.4	1463.9	215.3
2013-06-06 17:00:00		24.641	24.545	24.255		534	149.52	58.74	21.36		1227.1	1334.7	172.2
2013-06-06 17:10:00		24.641	24.545	23.773		468	131.04	51.48	18.72		1141	1173.3	150.7
2013-06-06 17:20:00		24.641	24.545	23.869		402	112.56	44.22	16.08		1076.4	1022.6	139.9
2013-06-06 17:30:00		24.641	24.545	24.158		165	46.2	18.15	6.6		1001	925.7	129.2
2013-06-06 17:40:00		24.641	24.545	24.255		121	33.88	13.31	4.84		925.7	807.3	86.1
2013-06-06 17:50:00		24.641	24.545	24.255		103	28.84	11.33	4.12		871.9	699.7	75.3
2013-06-06 18:00:00		24.641	24.545	24.351		86	24.08	9.46	3.44		818.1	624.3	43.1
2013-06-06 18:10:00		24.641	23.869	24.448		68	19.04	7.48	2.72		753.5	549	32.3
2013-06-06 18:20:00		24.641	24.158	24.158		48	13.44	5.28	1.92		667.4	495.1	0
2013-06-06 18:30:00		24.641	24.545	24.351		28	7.84	3.08	1.12		602.8	312.2	0
2013-06-06 18:40:00		24.641	24.545	23.677		12	3.36	1.32	0.48		484.4	236.8	0
2013-06-06 18:50:00		24.641	24.545	23.869		4	1.12	0.44	0.16		398.3	204.5	0
2013-06-06 19:00:00		24.641	24.545	23.581		1	0.28	0.11	0.04		344.4	161.5	0
2013-06-06 19:10:00		24.641	24.545	24.351		0	0	0	0		269.1	107.6	0
2013-06-06 19:20:00		24.545	24.545	24.545		0	0	0	0		183	75.3	0
2013-06-06 19:30:00		24.545	24.545	24.545		0	0	0	0		86.1	32.3	0
2013-06-06 19:40:00		24.545	24.545	24.545		0	0	0	0		21.5	0	0
2013-06-06 19:50:00		24.545	24.545	24.545		0	0	0	0		0	0	0
2013-06-06 20:00:00		24.545	24.545	24.545		0	0	0	0		0	0	0
2013-06-06 20:10:00		24.545	24.545	23.292		0	0	0	0		0	0	0
2013-06-06 20:20:00		24.545	24.448	23.677		0	0	0	0		0	0	0
2013-06-06 20:30:00		24.545	24.448	23.966		0	0	0	0		0	0	0
2013-06-06 20:40:00		24.545	24.448	23.869		0	0	0	0		0	0	0
2013-06-06 20:50:00		24.545	24.448	23.966		0	0	0	0		0	0	0
2013-06-06 21:00:00		24.545	24.448	23.773		0	0	0	0		0	0	0
2013-06-06 21:10:00		24.545	24.448	23.966		0	0	0	0		0	0	0
2013-06-06 21:20:00		24.545	24.448	24.448		0	0	0	0		0	0	0
2013-06-06 21:30:00		24.545	24.158	24.448		0	0	0	0		0	0	0
2013-06-06 21:40:00		24.545	23.966	24.448		0	0	0	0		0	0	0
2013-06-06 21:50:00		24.545	24.448	24.448		0	0	0	0		0	0	0
2013-06-06 22:00:00		24.545	24.448	24.545		0	0	0	0		0	0	0
2013-06-06 22:10:00		24.545	24.448	24.158		0	0	0	0		0	0	0
2013-06-06 22:20:00		24.545	24.448	24.351		0	0	0	0		0	0	0
2013-06-06 22:30:00		24.545	24.448	23.773		0	0	0	0		0	0	0
2013-06-06 22:40:00		24.545	24.448	23.773		0	0	0	0		0	0	0
2013-06-06 22:50:00		24.545	24.448	23.773		0	0	0	0		0	0	0
2013-06-06 23:00:00		24.545	24.448	24.351		0	0	0	0		0	0	0
2013-06-06 23:10:00		24.545	24.448	23.773		0	0	0	0		0	0	0
2013-06-06 23:20:00		24.545	24.448	23.484		0	0	0	0		0	0	0
2013-06-06 23:30:00		24.448	23.773	23.388		0	0	0	0		0	0	0
2013-06-06 23:40:00		24.448	23.869	23.388		0	0	0	0		0	0	0
2013-06-06 23:50:00		24.545	24.351	23.677		0	0	0	0		0	0	0
2013-06-07		24.448	24.448	23.966		0	0	0	0		0	0	0
2013-06-07 00:10:00		24.448	24.448	24.351		0	0	0	0		0	0	0
2013-06-07 00:20:00		24.448	23.869	24.448		0	0	0	0		0	0	0
2013-06-07 00:30:00		24.448	23.677	23.773		0	0	0	0		0	0	0
2013-06-07 00:40:00		24.448	24.351	23.869		0	0	0	0		0	0	0
2013-06-07 00:50:00		24.448	24.448	23.869		0	0	0	0		0	0	0
2013-06-07 01:00:00		24.448	24.448	23.677		0	0	0	0		0	0	0
2013-06-07 01:10:00		24.448	24.448	23.869		0	0	0	0		0	0	0
2013-06-07 01:20:00		24.448	24.448	23.966		0	0	0	0		0	0	0
2013-06-07 01:30:00		24.448	24.158	23.869		0	0	0	0		0	0	0
2013-06-07 01:40:00		24.545	24.062	23.869		0	0	0	0		0	0	0
2013-06-07 01:50:00		24.448	24.448	23.869		0	0	0	0		0	0	0
2013-06-07 02:00:00		24.448	24.158	23.869		0	0	0	0		0	0	0
2013-06-07 02:10:00		24.448	24.351	23.966		0	0	0	0		0	0	0
2013-06-07 02:20:00		24.448	24.448	23.966		0	0	0	0		0	0	0
2013-06-07 02:30:00		24.448	24.062	23.966		0	0	0	0		0	0	0
2013-06-07 02:40:00		24.448	24.255	23.966		0	0	0	0		0	0	0
2013-06-07 02:50:00		24.448	24.448	23.966		0	0	0	0		0	0	0
2013-06-07 03:00:00		24.448	24.448	23.484		0	0	0	0		0	0	0
2013-06-07 03:10:00		24.448	24.448	23.677		0	0	0	0		0	0	0
2013-06-07 03:20:00		24.448	24.448	23.388		0	0	0	0		0	0	0
2013-06-07 03:30:00		24.448	24.351	23.677		0	0	0	0		0	0	0
2013-06-07 03:40:00		24.448	23.966	23.966		0	0	0	0		0	0	0
2013-06-07 03:50:00		24.448	23.966	23.484		0	0	0	0		0	0	0
2013-06-07 04:00:00		24.448	23.966	23.581		0	0	0	0		0	0	0
2013-06-07 04:10:00		24.448	24.255	23.388		0	0	0	0		0	0	0
2013-06-07 04:20:00		24.448	23.869	23.388		0	0	0	0		0	0	0
2013-06-07 04:30:00		24.448	23.966	23.388		1	0.28	0.11	0.04		0	0	0
2013-06-07 04:40:00		24.448	24.062	23.388		5	1.4	0.55	0.2		0	0	0
2013-06-07 04:50:00		24.448	23.966	23.388		16	4.48	1.76	0.64		0	0	0
2013-06-07 05:00:00		24.448	23.966	23.773		34	9.52	3.74	1.36		0	0	10.8
2013-06-07 05:10:00		24.448	23.966	23.484		65	18.2	7.15	2.6		0	0	32.3
2013-06-07 05:20:00		24.545	23.966	23.388		109	30.52	11.99	4.36		0	0	53.8
2013-06-07 05:30:00		24.545	23.966	23.484		161	45.08	17.71	6.44		0	0	86.1
2013-06-07 05:40:00		24.351	23.966	23.581		215	60.2	23.65	8.6		32.3	10.8	118.4
2013-06-07 05:50:00		24.351	23.966	23.581		275	77	30.25	11		96.9	32.3	150.7
2013-06-07 06:00:00		24.545	23.966	23.581		340	95.2	37.4	13.6		204.5	75.3	193.8
2013-06-07 06:10:00		24.255	23.869	23.581		406	113.68	44.66	16.24		355.2	118.4	236.8
2013-06-07 06:20:00		24.158	23.869	23.196		475	133	52.25	19		527.4	172.2	290.6
2013-06-07 06:30:00		24.448	23.966	23.196		540	151.2	59.4	21.6		807.3	226	355.2
2013-06-07 06:40:00		24.545	23.966	23.581		607	169.96	66.77	24.28		1097.9	290.6	430.6
2013-06-07 06:50:00		24.545	23.869	23.581		678	189.84	74.58	27.12		1463.9	355.2	495.1
2013-06-07 07:00:00		24.545	23.677	23.581		748	209.44	82.28	29.92		1894.5	409	581.3
2013-06-07 07:10:00		24.158	23.773	23.677		816	228.48	89.76	32.64		2497.2	505.9	645.8
2013-06-07 07:20:00		24.448	23.869	23.677		883	247.24	97.13	35.32		2927.8	581.3	721.2
2013-06-07 07:30:00		24.545	23.773	23.677		949	265.72	104.39	37.96		3444.5	688.9	818.1
2013-06-07 07:40:00		24.641	23.869	23.677		1013	283.64	111.43	40.52		4305.6	818.1	925.7
2013-06-07 07:50:00		24.738	23.869	23.677		1079	302.12	118.69	43.16		4994.5	925.7	1033.3
2013-06-07 08:00:00		24.738	23.869	23.677		1142	319.76	125.62	45.68		5338.9	1065.6	1119.5
2013-06-07 08:10:00		24.738	23.869	23.581		1209	338.52	132.99	48.36		6200	1173.3	1173.3
2013-06-07 08:20:00		24.835	23.869	23.581		1268	355.04	139.48	50.72		6200	1377.8	1324
2013-06-07 08:30:00		24.835	23.869	23.773		1328	371.84	146.08	53.12		6544.5	1463.9	1377.8
2013-06-07 08:40:00		24.835	23.869	23.869		1383	387.24	152.13	55.32		7577.8	1636.1	1463.9
2013-06-07 08:50:00		24.835	23.966	23.484		1435	401.8	157.85	57.4		9644.5	1808.3	1463.9
2013-06-07 09:00:00		24.931	23.869	23.388		1485	415.8	163.35	59.4		8266.7	1894.5	1550
2013-06-07 09:10:00		24.931	23.869	23.388		1537	430.36	169.07	61.48		6544.5	1980.6	1636.1
2013-06-07 09:20:00		24.931	23.869	23.388		1584	443.52	174.24	63.36		7577.8	2411.1	1636.1
2013-06-07 09:30:00		24.931	24.158	23.292		1630	456.4	179.3	65.2		9300.1	2583.4	1636.1
2013-06-07 09:40:00		24.931	23.966	23.196		1669	467.32	183.59	66.76		11022.3	2497.2	1722.2
2013-06-07 09:50:00		24.835	23.966	23.196		1703	476.84	187.33	68.12		9300.1	2927.8	1808.3
2013-06-07 10:00:00		24.931	23.966	23.196		1738	486.64	191.18	69.52		13777.9	2927.8	1980.6
2013-06-07 10:10:00		24.835	23.773	23.484		1771	495.88	194.81	70.84		8266.7	2927.8	2152.8
2013-06-07 10:20:00		24.835	23.484	23.677		1797	503.16	197.67	71.88		9300.1	3100	2411.1
2013-06-07 10:30:00		24.738	23.484	23.773		1820	509.6	200.2	72.8		15844.5	3444.5	2411.1
2013-06-07 10:40:00		24.641	23.484	23.869		1843	516.04	202.73	73.72		11022.3	3272.2	2669.5
2013-06-07 10:50:00		24.738	23.773	23.966		1863	521.64	204.93	74.52		9644.5	3444.5	2583.4
2013-06-07 11:00:00		24.738	23.966	23.966		1880	526.4	206.8	75.2		11022.3	3961.1	2497.2
2013-06-07 11:10:00		24.738	24.158	23.869		1891	529.48	208.01	75.64		10333.4	3961.1	2411.1
2013-06-07 11:20:00		24.738	24.255	23.869		1896	530.88	208.56	75.84		11711.2	4650	2411.1
2013-06-07 11:30:00		24.835	24.351	24.062		1902	532.56	209.22	76.08		10333.4	5166.7	2411.1
2013-06-07 11:40:00		24.835	24.351	24.158		1904	533.12	209.44	76.16		16533.4	4477.8	2325
2013-06-07 11:50:00		24.835	24.351	23.773		1904	533.12	209.44	76.16		14466.8	5166.7	2238.9
2013-06-07 12:00:00		24.738	24.351	23.773		1900	532	209	76		11022.3	5338.9	2238.9
2013-06-07 12:10:00		24.738	24.158	24.062		1894	530.32	208.34	75.76		14466.8	4994.5	2238.9
2013-06-07 12:20:00		24.641	24.158	23.773		1886	528.08	207.46	75.44		13089	4994.5	2152.8
2013-06-07 12:30:00		24.738	24.255	23.677		1875	525	206.25	75		13089	5338.9	1980.6
2013-06-07 12:40:00		24.835	24.351	23.581		1859	520.52	204.49	74.36		9300.1	4994.5	1808.3
2013-06-07 12:50:00		24.738	24.351	23.581		1835	513.8	201.85	73.4		9300.1	4994.5	1722.2
2013-06-07 13:00:00		24.641	24.351	23.581		1805	505.4	198.55	72.2		10677.8	4994.5	1636.1
2013-06-07 13:10:00		24.738	24.351	23.581		1777	497.56	195.47	71.08		11711.2	5166.7	1636.1
2013-06-07 13:20:00		24.835	24.351	23.484		1739	486.92	191.29	69.56		10677.8	4822.3	1463.9
2013-06-07 13:30:00		24.738	24.158	23.388		1718	481.04	188.98	68.72		9300.1	4822.3	1463.9
2013-06-07 13:40:00		24.641	23.869	23.388		1681	470.68	184.91	67.24		7233.4	4133.4	1377.8
2013-06-07 13:50:00		24.641	23.773	23.388		1625	455	178.75	65		6200	4477.8	1291.7
2013-06-07 14:00:00		24.641	24.062	23.484		1597	447.16	175.67	63.88		6200	4477.8	1162.5
2013-06-07 14:10:00		24.738	24.255	23.388		1542	431.76	169.62	61.68		4650	4305.6	1044.1
2013-06-07 14:20:00		24.641	23.869	23.484		1508	422.24	165.88	60.32		4650	3961.1	947.2
2013-06-07 14:30:00		24.738	23.773	23.484		1454	407.12	159.94	58.16		4133.4	3961.1	850.4
2013-06-07 14:40:00		24.738	24.351	23.484		1408	394.24	154.88	56.32		3272.2	3788.9	785.8
2013-06-07 14:50:00		24.738	23.966	23.484		1366	382.48	150.26	54.64		3100	3616.7	721.2
2013-06-07 15:00:00		24.835	23.773	23.388		1300	364	143	52		2669.5	3444.5	667.4
2013-06-07 15:10:00		24.738	23.677	23.388		1234	345.52	135.74	49.36		2669.5	3100	570.5
2013-06-07 15:20:00		24.738	23.677	23.388		1170	327.6	128.7	46.8		2497.2	2927.8	505.9
2013-06-07 15:30:00		24.641	23.581	23.388		1102	308.56	121.22	44.08		2152.8	2755.6	473.6
2013-06-07 15:40:00		24.545	23.581	23.388		1029	288.12	113.19	41.16		2066.7	2583.4	430.6
2013-06-07 15:50:00		24.545	23.581	23.388		960	268.8	105.6	38.4		1808.3	2411.1	344.4
2013-06-07 16:00:00		24.641	23.484	23.388		888	248.64	97.68	35.52		1636.1	2238.9	322.9
2013-06-07 16:10:00		24.545	23.484	23.388		818	229.04	89.98	32.72		1463.9	1980.6	290.6
2013-06-07 16:20:00		24.448	23.484	23.388		748	209.44	82.28	29.92		1377.8	1808.3	247.6
2013-06-07 16:30:00		24.545	23.966	23.388		676	189.28	74.36	27.04		1377.8	1722.2	215.3
2013-06-07 16:40:00		24.545	23.581	23.196		605	169.4	66.55	24.2		1302.4	1550	172.2
2013-06-07 16:50:00		24.545	23.773	23.292		541	151.48	59.51	21.64		1216.3	1291.7	161.5
2013-06-07 17:00:00		24.545	23.773	23.388		483	135.24	53.13	19.32		1162.5	1173.3	150.7
2013-06-07 17:10:00		24.545	23.773	23.292		417	116.76	45.87	16.68		1076.4	1022.6	129.2
2013-06-07 17:20:00		24.545	23.677	23.196		340	95.2	37.4	13.6		1033.3	850.4	107.6
2013-06-07 17:30:00		24.545	23.484	23.388		199	55.72	21.89	7.96		936.5	785.8	86.1
2013-06-07 17:40:00		24.545	23.388	23.388		151	42.28	16.61	6.04		882.6	656.6	64.6
2013-06-07 17:50:00		24.448	23.388	23.388		125	35	13.75	5		850.4	592	53.8
2013-06-07 18:00:00		24.448	23.388	23.388		99	27.72	10.89	3.96		775	538.2	43.1
2013-06-07 18:10:00		24.448	23.388	23.388		73	20.44	8.03	2.92		656.6	452.1	21.5
2013-06-07 18:20:00		24.545	23.677	23.388		48	13.44	5.28	1.92		602.8	376.7	0
2013-06-07 18:30:00		24.545	23.869	23.388		27	7.56	2.97	1.08		527.4	290.6	0
2013-06-07 18:40:00		24.545	23.677	23.388		12	3.36	1.32	0.48		441.3	226	0
2013-06-07 18:50:00		24.545	23.773	23.388		4	1.12	0.44	0.16		376.7	183	0
2013-06-07 19:00:00		24.448	23.773	23.388		1	0.28	0.11	0.04		301.4	139.9	0
2013-06-07 19:10:00		24.448	23.773	23.388		0	0	0	0		226	96.9	0
2013-06-07 19:20:00		24.448	23.581	23.388		0	0	0	0		150.7	53.8	0
2013-06-07 19:30:00		24.448	23.484	23.388		0	0	0	0		75.3	21.5	0
2013-06-07 19:40:00		24.448	23.484	23.484		0	0	0	0		21.5	0	0
2013-06-07 19:50:00		24.351	23.581	23.484		0	0	0	0		0	0	0
2013-06-07 20:00:00		24.448	23.388	23.677		0	0	0	0		0	0	0
2013-06-07 20:10:00		24.448	23.388	23.966		0	0	0	0		0	0	0
2013-06-07 20:20:00		24.448	23.677	23.292		0	0	0	0		0	0	0
2013-06-07 20:30:00		24.351	23.677	23.196		0	0	0	0		0	0	0
2013-06-07 20:40:00		24.255	23.773	23.292		0	0	0	0		0	0	0
2013-06-07 20:50:00		24.351	23.869	23.292		0	0	0	0		0	0	0
2013-06-07 21:00:00		24.351	23.869	23.869		0	0	0	0		0	0	0
2013-06-07 21:10:00		24.351	23.966	24.158		0	0	0	0		0	0	0
2013-06-07 21:20:00		24.351	23.484	23.773		0	0	0	0		0	0	0
2013-06-07 21:30:00		24.158	23.388	23.388		0	0	0	0		0	0	0
2013-06-07 21:40:00		24.351	23.388	23.484		0	0	0	0		0	0	0
2013-06-07 21:50:00		24.351	23.869	23.677		0	0	0	0		0	0	0
2013-06-07 22:00:00		24.351	24.158	23.773		0	0	0	0		0	0	0
2013-06-07 22:10:00		24.351	24.158	24.062		0	0	0	0		0	0	0
2013-06-07 22:20:00		24.351	23.966	24.351		0	0	0	0		0	0	0
2013-06-07 22:30:00		24.158	23.677	24.351		0	0	0	0		0	0	0
2013-06-07 22:40:00		23.773	23.677	24.351		0	0	0	0		0	0	0
2013-06-07 22:50:00		24.255	23.773	24.351		0	0	0	0		0	0	0
2013-06-07 23:00:00		24.448	24.255	24.448		0	0	0	0		0	0	0
2013-06-07 23:10:00		24.448	24.351	24.062		0	0	0	0		0	0	0
2013-06-07 23:20:00		24.448	24.351	23.869		0	0	0	0		0	0	0
2013-06-07 23:30:00		24.448	24.351	23.966		0	0	0	0		0	0	0
2013-06-07 23:40:00		24.448	24.351	23.966		0	0	0	0		0	0	0
2013-06-07 23:50:00		24.448	24.351	23.966		0	0	0	0		0	0	0
2013-06-08		24.448	24.351	23.677		0	0	0	0		0	0	0
2013-06-08 00:10:00		24.545	24.448	23.677		0	0	0	0		0	0	0
2013-06-08 00:20:00		24.545	24.158	23.581		0	0	0	0		0	0	0
2013-06-08 00:30:00		24.641	23.966	23.677		0	0	0	0		0	0	0
2013-06-08 00:40:00		24.641	23.966	23.677		0	0	0	0		0	0	0
2013-06-08 00:50:00		24.545	23.966	23.581		0	0	0	0		0	0	0
2013-06-08 01:00:00		24.158	23.773	23.581		0	0	0	0		0	0	0
2013-06-08 01:10:00		24.641	23.773	23.484		0	0	0	0		0	0	0
2013-06-08 01:20:00		24.641	23.677	23.388		0	0	0	0		0	0	0
2013-06-08 01:30:00		24.641	23.581	23.388		0	0	0	0		0	0	0
2013-06-08 01:40:00		24.641	23.677	23.388		0	0	0	0		0	0	0
2013-06-08 01:50:00		24.641	23.677	23.581		0	0	0	0		0	0	0
2013-06-08 02:00:00		24.641	23.773	23.581		0	0	0	0		0	0	0
2013-06-08 02:10:00		24.641	23.484	23.677		0	0	0	0		0	0	0
2013-06-08 02:20:00		24.641	23.773	23.966		0	0	0	0		0	0	0
2013-06-08 02:30:00		24.448	23.677	24.062		0	0	0	0		0	0	0
2013-06-08 02:40:00		24.545	24.351	24.062		0	0	0	0		0	0	0
2013-06-08 02:50:00		24.545	24.158	23.869		0	0	0	0		0	0	0
2013-06-08 03:00:00		24.545	24.448	23.966		0	0	0	0		0	0	0
2013-06-08 03:10:00		24.545	24.545	24.062		0	0	0	0		0	0	0
2013-06-08 03:20:00		24.545	24.545	23.869		0	0	0	0		0	0	0
2013-06-08 03:30:00		24.545	24.448	23.677		0	0	0	0		0	0	0
2013-06-08 03:40:00		24.448	24.448	23.773		0	0	0	0		0	0	0
2013-06-08 03:50:00		24.545	24.448	23.966		0	0	0	0		0	0	0
2013-06-08 04:00:00		24.545	24.448	24.062		0	0	0	0		0	0	0
2013-06-08 04:10:00		24.448	24.062	23.581		0	0	0	0		0	0	0
2013-06-08 04:20:00		24.448	23.869	23.484		1	0.28	0.11	0.04		0	0	0
2013-06-08 04:30:00		24.158	23.773	23.484		1	0.28	0.11	0.04		0	0	0
2013-06-08 04:40:00		24.448	23.966	23.773		4	1.12	0.44	0.16		0	0	0
2013-06-08 04:50:00		24.448	24.351	23.966		13	3.64	1.43	0.52		0	0	0
2013-06-08 05:00:00		24.448	24.158	23.966		27	7.56	2.97	1.08		0	0	0
2013-06-08 05:10:00		24.448	23.581	23.773		47	13.16	5.17	1.88		0	0	21.5
2013-06-08 05:20:00		24.448	23.677	23.484		69	19.32	7.59	2.76		0	0	43.1
2013-06-08 05:30:00		24.448	23.773	23.484		104	29.12	11.44	4.16		0	0	64.6
2013-06-08 05:40:00		24.448	23.966	23.388		147	41.16	16.17	5.88		21.5	0	86.1
2013-06-08 05:50:00		24.448	24.158	23.484		181	50.68	19.91	7.24		86.1	32.3	118.4
2013-06-08 06:00:00		24.448	24.255	23.677		213	59.64	23.43	8.52		172.2	64.6	150.7
2013-06-08 06:10:00		24.448	23.966	23.869		241	67.48	26.51	9.64		269.1	96.9	183
2013-06-08 06:20:00		24.448	23.677	23.966		270	75.6	29.7	10.8		387.5	139.9	215.3
2013-06-08 06:30:00		24.158	23.773	24.062		315	88.2	34.65	12.6		602.8	204.5	258.3
2013-06-08 06:40:00		24.158	23.677	24.062		375	105	41.25	15		828.8	258.3	333.7
2013-06-08 06:50:00		24.255	23.677	24.158		424	118.72	46.64	16.96		1011.8	312.2	366
2013-06-08 07:00:00		24.448	23.773	24.158		475	133	52.25	19		1173.3	366	409
2013-06-08 07:10:00		24.448	23.966	23.966		542	151.76	59.62	21.68		1324	430.6	452.1
2013-06-08 07:20:00		24.448	24.351	23.869		615	172.2	67.65	24.6		1463.9	495.1	527.4
2013-06-08 07:30:00		24.448	24.351	23.869		701	196.28	77.11	28.04		1808.3	602.8	592
2013-06-08 07:40:00		24.545	24.351	23.869		786	220.08	86.46	31.44		2238.9	699.7	678.1
2013-06-08 07:50:00		24.545	24.448	23.966		811	227.08	89.21	32.44		2411.1	775	699.7
2013-06-08 08:00:00		24.545	24.255	23.869		832	232.96	91.52	33.28		2755.6	850.4	699.7
2013-06-08 08:10:00		24.545	24.255	23.773		906	253.68	99.66	36.24		3272.2	925.7	796.5
2013-06-08 08:20:00		24.448	23.966	23.869		964	269.92	106.04	38.56		3616.7	1044.1	861.1
2013-06-08 08:30:00		24.448	24.062	23.966		992	277.76	109.12	39.68		4822.3	1184	925.7
2013-06-08 08:40:00		24.448	23.966	23.966		1078	301.84	118.58	43.12		4822.3	1302.4	1076.4
2013-06-08 08:50:00		24.351	24.062	24.062		1122	314.16	123.42	44.88		4822.3	1356.3	1184
2013-06-08 09:00:00		24.448	24.062	23.966		1204	337.12	132.44	48.16		5166.7	1377.8	1216.3
2013-06-08 09:10:00		24.351	23.869	23.869		1227	343.56	134.97	49.08		5511.1	1463.9	1194.8
2013-06-08 09:20:00		24.448	23.869	23.773		1297	363.16	142.67	51.88		6200	1636.1	1291.7
2013-06-08 09:30:00		24.448	23.966	23.773		1339	374.92	147.29	53.56		6200	1808.3	1345.5
2013-06-08 09:40:00		24.738	23.966	23.869		1378	385.84	151.58	55.12		7233.4	1980.6	1377.8
2013-06-08 09:50:00		24.738	24.062	23.869		1407	393.96	154.77	56.28		8611.2	2238.9	1463.9
2013-06-08 10:00:00		24.738	24.062	23.773		1444	404.32	158.84	57.76		8266.7	2325	1463.9
2013-06-08 10:10:00		24.351	23.869	23.581		1469	411.32	161.59	58.76		6544.5	2411.1	1463.9
2013-06-08 10:20:00		24.158	23.869	23.677		1516	424.48	166.76	60.64		8611.2	2411.1	1722.2
2013-06-08 10:30:00		24.255	23.869	23.677		1537	430.36	169.07	61.48		10677.8	2755.6	1722.2
2013-06-08 10:40:00		24.835	23.966	23.677		1558	436.24	171.38	62.32		9644.5	2927.8	1808.3
2013-06-08 10:50:00		24.835	23.966	23.773		1583	443.24	174.13	63.32		9644.5	2755.6	1808.3
2013-06-08 11:00:00		24.351	23.677	23.773		1592	445.76	175.12	63.68		11022.3	2927.8	1808.3
2013-06-08 11:10:00		24.351	23.773	23.677		1603	448.84	176.33	64.12		9300.1	3100	1894.5
2013-06-08 11:20:00		24.835	24.351	23.773		1646	460.88	181.06	65.84		11022.3	3616.7	1980.6
2013-06-08 11:30:00		25.028	23.966	23.773		1643	460.04	180.73	65.72		8611.2	3788.9	1894.5
2013-06-08 11:40:00		25.028	23.966	23.869		1625	455	178.75	65		11022.3	3788.9	1894.5
2013-06-08 11:50:00		25.028	24.062	23.869		1633	457.24	179.63	65.32		8266.7	3961.1	1894.5
2013-06-08 12:00:00		24.931	24.062	24.062		1644	460.32	180.84	65.76		10677.8	4133.4	1894.5
2013-06-08 12:10:00		24.931	24.062	24.062		1642	459.76	180.62	65.68		10333.4	4305.6	1980.6
2013-06-08 12:20:00		24.931	24.158	23.966		1649	461.72	181.39	65.96		9644.5	4133.4	1894.5
2013-06-08 12:30:00		25.028	24.062	23.966		1658	464.24	182.38	66.32		12400.1	4477.8	1722.2
2013-06-08 12:40:00		24.931	23.966	24.062		1657	463.96	182.27	66.28		9300.1	4133.4	1722.2
2013-06-08 12:50:00		24.738	24.062	24.062		1607	449.96	176.77	64.28		9644.5	3961.1	1636.1
2013-06-08 13:00:00		24.835	24.545	23.966		1579	442.12	173.69	63.16		7577.8	4477.8	1550
2013-06-08 13:10:00		24.931	24.545	23.869		1614	451.92	177.54	64.56		8266.7	3961.1	1463.9
2013-06-08 13:20:00		25.125	24.062	23.581		1615	452.2	177.65	64.6		9300.1	4133.4	1270.1
2013-06-08 13:30:00		24.835	24.158	23.677		1595	446.6	175.45	63.8		6200	4305.6	1324
2013-06-08 13:40:00		24.931	24.448	23.869		1563	437.64	171.93	62.52		7577.8	3961.1	1356.3
2013-06-08 13:50:00		24.931	24.641	24.062		1531	428.68	168.41	61.24		5166.7	3961.1	1259.4
2013-06-08 14:00:00		24.931	24.062	23.292		1484	415.52	163.24	59.36		4822.3	3616.7	1044.1
2013-06-08 14:10:00		25.028	23.966	23.388		1427	399.56	156.97	57.08		4822.3	3444.5	882.6
2013-06-08 14:20:00		24.158	23.773	23.484		1392	389.76	153.12	55.68		4305.6	3444.5	828.8
2013-06-08 14:30:00		24.448	23.869	23.581		1354	379.12	148.94	54.16		3961.1	3272.2	785.8
2013-06-08 14:40:00		24.835	24.351	23.484		1306	365.68	143.66	52.24		3788.9	3100	742.7
2013-06-08 14:50:00		24.738	24.062	23.484		1254	351.12	137.94	50.16		3272.2	3100	688.9
2013-06-08 15:00:00		24.545	23.966	23.484		1191	333.48	131.01	47.64		3100	2927.8	613.5
2013-06-08 15:10:00		24.448	23.869	23.388		1131	316.68	124.41	45.24		2755.6	2669.5	538.2
2013-06-08 15:20:00		24.255	23.773	23.581		1066	298.48	117.26	42.64		2583.4	2583.4	527.4
2013-06-08 15:30:00		24.641	23.869	23.773		1015	284.2	111.65	40.6		2325	2411.1	495.1
2013-06-08 15:40:00		24.738	23.773	23.773		961	269.08	105.71	38.44		2152.8	2238.9	452.1
2013-06-08 15:50:00		24.448	23.773	23.869		898	251.44	98.78	35.92		2066.7	2066.7	398.3
2013-06-08 16:00:00		24.641	23.869	23.773		823	230.44	90.53	32.92		1894.5	1894.5	344.4
2013-06-08 16:10:00		24.158	23.869	23.677		750	210	82.5	30		1722.2	1636.1	312.2
2013-06-08 16:20:00		24.641	23.869	23.773		687	192.36	75.57	27.48		1636.1	1550	290.6
2013-06-08 16:30:00		24.641	23.966	23.966		610	170.8	67.1	24.4		1550	1550	258.3
2013-06-08 16:40:00		24.641	24.062	23.966		544	152.32	59.84	21.76		1463.9	1377.8	226
2013-06-08 16:50:00		24.641	24.158	23.966		472	132.16	51.92	18.88		1377.8	1270.1	204.5
2013-06-08 17:00:00		24.351	23.869	23.869		414	115.92	45.54	16.56		1270.1	1065.6	172.2
2013-06-08 17:10:00		24.062	23.773	23.966		355	99.4	39.05	14.2		1184	936.5	150.7
2013-06-08 17:20:00		24.255	23.869	23.966		299	83.72	32.89	11.96		1119.5	861.1	129.2
2013-06-08 17:30:00		24.641	23.966	23.966		214	59.92	23.54	8.56		1044.1	753.5	107.6
2013-06-08 17:40:00		24.738	23.966	23.966		165	46.2	18.15	6.6		958	667.4	86.1
2013-06-08 17:50:00		24.545	23.966	23.869		132	36.96	14.52	5.28		904.2	592	64.6
2013-06-08 18:00:00		24.641	23.966	23.966		102	28.56	11.22	4.08		818.1	505.9	53.8
2013-06-08 18:10:00		24.158	23.966	23.966		74	20.72	8.14	2.96		721.2	419.8	32.3
2013-06-08 18:20:00		24.062	23.966	23.966		48	13.44	5.28	1.92		645.8	366	10.8
2013-06-08 18:30:00		24.545	24.255	23.966		27	7.56	2.97	1.08		570.5	301.4	0
2013-06-08 18:40:00		24.641	23.966	23.966		12	3.36	1.32	0.48		484.4	247.6	0
2013-06-08 18:50:00		24.641	23.966	23.966		4	1.12	0.44	0.16		409	193.8	0
2013-06-08 19:00:00		24.641	23.966	23.869		1	0.28	0.11	0.04		312.2	139.9	0
2013-06-08 19:10:00		24.641	23.966	23.677		0	0	0	0		226	107.6	0
2013-06-08 19:20:00		24.448	23.869	23.677		0	0	0	0		150.7	64.6	0
2013-06-08 19:30:00		24.351	23.966	23.773		0	0	0	0		75.3	21.5	0
2013-06-08 19:40:00		24.255	23.966	23.773		0	0	0	0		21.5	0	0
2013-06-08 19:50:00		24.158	23.966	23.388		0	0	0	0		0	0	0
2013-06-08 20:00:00		24.158	23.966	23.581		0	0	0	0		0	0	0
2013-06-08 20:10:00		24.158	23.869	23.677		0	0	0	0		0	0	0
2013-06-08 20:20:00		24.158	23.773	23.677		0	0	0	0		0	0	0
2013-06-08 20:30:00		24.158	23.773	23.773		0	0	0	0		0	0	0
2013-06-08 20:40:00		24.158	23.869	23.773		0	0	0	0		0	0	0
2013-06-08 20:50:00		24.448	23.773	23.773		0	0	0	0		0	0	0
2013-06-08 21:00:00		24.448	23.773	23.869		0	0	0	0		0	0	0
2013-06-08 21:10:00		24.351	23.966	23.869		0	0	0	0		0	0	0
2013-06-08 21:20:00		24.158	23.966	23.869		0	0	0	0		0	0	0
2013-06-08 21:30:00		24.158	23.869	23.869		0	0	0	0		0	0	0
2013-06-08 21:40:00		24.158	23.773	23.773		0	0	0	0		0	0	0
2013-06-08 21:50:00		24.448	23.869	23.773		0	0	0	0		0	0	0
2013-06-08 22:00:00		24.641	23.966	23.484		0	0	0	0		0	0	0
2013-06-08 22:10:00		24.448	24.062	23.484		0	0	0	0		0	0	0
2013-06-08 22:20:00		24.448	23.966	23.484		0	0	0	0		0	0	0
2013-06-08 22:30:00		24.351	23.869	23.773		0	0	0	0		0	0	0
2013-06-08 22:40:00		24.448	23.869	23.869		0	0	0	0		0	0	0
2013-06-08 22:50:00		24.448	23.869	23.869		0	0	0	0		0	0	0
2013-06-08 23:00:00		24.158	23.581	23.581		0	0	0	0		0	0	0
2013-06-08 23:10:00		24.062	23.388	23.773		0	0	0	0		0	0	0
2013-06-08 23:20:00		23.966	23.677	23.773		0	0	0	0		0	0	0
2013-06-08 23:30:00		24.351	24.062	23.869		0	0	0	0		0	0	0
2013-06-08 23:40:00		24.351	24.062	23.869		0	0	0	0		0	0	0
2013-06-08 23:50:00		24.255	23.869	23.677		0	0	0	0		0	0	0
2013-06-09		24.255	23.869	23.773		0	0	0	0		0	0	0
2013-06-09 00:10:00		24.351	23.869	23.677		0	0	0	0		0	0	0
2013-06-09 00:20:00		24.255	23.869	23.677		0	0	0	0		0	0	0
2013-06-09 00:30:00		24.158	23.869	23.677		0	0	0	0		0	0	0
2013-06-09 00:40:00		24.255	24.062	23.677		0	0	0	0		0	0	0
2013-06-09 00:50:00		24.158	23.869	23.581		0	0	0	0		0	0	0
2013-06-09 01:00:00		24.255	24.062	23.677		0	0	0	0		0	0	0
2013-06-09 01:10:00		24.255	23.966	23.869		0	0	0	0		0	0	0
2013-06-09 01:20:00		24.255	23.773	23.869		0	0	0	0		0	0	0
2013-06-09 01:30:00		24.255	23.773	23.677		0	0	0	0		0	0	0
2013-06-09 01:40:00		24.255	23.869	23.581		0	0	0	0		0	0	0
2013-06-09 01:50:00		24.255	23.869	23.581		0	0	0	0		0	0	0
2013-06-09 02:00:00		24.351	23.869	23.677		0	0	0	0		0	0	0
2013-06-09 02:10:00		24.351	23.869	23.677		0	0	0	0		0	0	0
2013-06-09 02:20:00		24.351	23.966	23.677		0	0	0	0		0	0	0
2013-06-09 02:30:00		24.255	23.869	23.677		0	0	0	0		0	0	0
2013-06-09 02:40:00		24.255	23.869	23.677		0	0	0	0		0	0	0
2013-06-09 02:50:00		24.158	23.773	23.677		0	0	0	0		0	0	0
2013-06-09 03:00:00		24.062	23.677	23.677		0	0	0	0		0	0	0
2013-06-09 03:10:00		24.158	23.773	23.677		0	0	0	0		0	0	0
2013-06-09 03:20:00		24.158	23.773	23.677		0	0	0	0		0	0	0
2013-06-09 03:30:00		24.062	23.677	23.773		0	0	0	0		0	0	0
2013-06-09 03:40:00		24.158	23.773	23.869		0	0	0	0		0	0	0
2013-06-09 03:50:00		24.255	23.869	23.869		0	0	0	0		0	0	0
2013-06-09 04:00:00		24.062	23.869	23.869		0	0	0	0		0	0	0
2013-06-09 04:10:00		24.062	23.773	23.966		0	0	0	0		0	0	0
2013-06-09 04:20:00		23.966	23.869	23.966		1	0.28	0.11	0.04		0	0	0
2013-06-09 04:30:00		24.062	23.869	23.966		1	0.28	0.11	0.04		0	0	0
2013-06-09 04:40:00		24.062	23.869	23.869		5	1.4	0.55	0.2		0	0	0
2013-06-09 04:50:00		24.158	23.869	23.773		12	3.36	1.32	0.48		0	0	0
2013-06-09 05:00:00		24.062	23.966	23.677		26	7.28	2.86	1.04		0	0	0
2013-06-09 05:10:00		24.062	23.966	23.773		46	12.88	5.06	1.84		0	0	21.5
2013-06-09 05:20:00		24.062	23.966	23.869		74	20.72	8.14	2.96		0	0	43.1
2013-06-09 05:30:00		24.158	23.966	23.869		107	29.96	11.77	4.28		0	0	64.6
2013-06-09 05:40:00		24.158	23.869	23.869		147	41.16	16.17	5.88		21.5	0	107.6
2013-06-09 05:50:00		24.158	23.869	23.869		190	53.2	20.9	7.6		75.3	21.5	118.4
2013-06-09 06:00:00		24.255	23.773	23.869		224	62.72	24.64	8.96		150.7	53.8	150.7
2013-06-09 06:10:00		24.255	23.869	23.869		271	75.88	29.81	10.84		258.3	96.9	183
2013-06-09 06:20:00		24.062	23.869	23.869		316	88.48	34.76	12.64		398.3	139.9	226
2013-06-09 06:30:00		24.062	23.869	23.869		384	107.52	42.24	15.36		549	193.8	269.1
2013-06-09 06:40:00		24.351	23.869	23.773		456	127.68	50.16	18.24		785.8	258.3	322.9
2013-06-09 06:50:00		24.351	23.869	23.581		527	147.56	57.97	21.08		947.2	301.4	376.7
2013-06-09 07:00:00		24.062	23.869	23.581		599	167.72	65.89	23.96		1184	376.7	452.1
2013-06-09 07:10:00		24.062	23.869	23.773		668	187.04	73.48	26.72		1377.8	419.8	549
2013-06-09 07:20:00		24.062	23.869	23.966		743	208.04	81.73	29.72		1636.1	484.4	645.8
2013-06-09 07:30:00		24.062	23.869	23.966		813	227.64	89.43	32.52		2066.7	570.5	710.4
2013-06-09 07:40:00		24.062	23.773	23.966		882	246.96	97.02	35.28		2497.2	667.4	785.8
2013-06-09 07:50:00		24.255	23.869	23.966		954	267.12	104.94	38.16		2755.6	796.5	861.1
2013-06-09 08:00:00		24.448	23.869	23.966		1015	284.2	111.65	40.6		3616.7	882.6	925.7
2013-06-09 08:10:00		24.545	23.966	23.869		1067	298.76	117.37	42.68		3961.1	958	968.8
2013-06-09 08:20:00		24.641	24.158	23.869		1132	316.96	124.52	45.28		4477.8	1151.7	1076.4
2013-06-09 08:30:00		24.641	24.158	23.869		1191	333.48	131.01	47.64		5166.7	1270.1	1119.5
2013-06-09 08:40:00		24.545	24.158	23.966		1250	350	137.5	50		6200	1377.8	1237.9
2013-06-09 08:50:00		24.641	24.062	23.966		1302	364.56	143.22	52.08		7233.4	1550	1377.8
2013-06-09 09:00:00		24.738	23.966	23.966		1344	376.32	147.84	53.76		6544.5	1636.1	1377.8
2013-06-09 09:10:00		24.738	23.966	23.966		1402	392.56	154.22	56.08		7233.4	1894.5	1463.9
2013-06-09 09:20:00		24.738	23.966	23.966		1462	409.36	160.82	58.48		7233.4	1808.3	1636.1
2013-06-09 09:30:00		24.448	23.966	23.966		1498	419.44	164.78	59.92		3100	2066.7	1550
2013-06-09 09:40:00		24.641	23.966	23.677		1519	425.32	167.09	60.76		3444.5	2325	1636.1
2013-06-09 09:50:00		24.738	24.351	23.869		1546	432.88	170.06	61.84		2927.8	2411.1	1636.1
2013-06-09 10:00:00		24.738	24.255	23.388		1582	442.96	174.02	63.28		2497.2	2497.2	1636.1
2013-06-09 10:10:00		24.738	24.158	23.773		1591	445.48	175.01	63.64		2411.1	2755.6	1722.2
2013-06-09 10:20:00		24.835	24.255	23.869		1596	446.88	175.56	63.84		2411.1	2927.8	1722.2
2013-06-09 10:30:00		24.835	24.062	23.388		1614	451.92	177.54	64.56		2497.2	3100	1722.2
2013-06-09 10:40:00		24.835	23.966	23.292		1624	454.72	178.64	64.96		2325	3100	1636.1
2013-06-09 10:50:00		24.738	23.966	23.292		1616	452.48	177.76	64.64		2325	3100	1636.1
2013-06-09 11:00:00		24.835	23.966	23.292		1598	447.44	175.78	63.92		2583.4	3272.2	1377.8
2013-06-09 11:10:00		24.835	24.062	23.388		1598	447.44	175.78	63.92		2152.8	3444.5	1636.1
2013-06-09 11:20:00		24.835	24.062	23.773		1608	450.24	176.88	64.32		2066.7	3444.5	1722.2
2013-06-09 11:30:00		24.931	24.062	23.581		1620	453.6	178.2	64.8		2152.8	3444.5	1636.1
2013-06-09 11:40:00		24.835	24.062	23.388		1632	456.96	179.52	65.28		2152.8	3444.5	839.6
2013-06-09 11:50:00		24.835	23.966	23.388		1598	447.44	175.78	63.92		2066.7	3444.5	1463.9
2013-06-09 12:00:00		24.738	23.966	23.773		1571	439.88	172.81	62.84		2152.8	3444.5	1463.9
2013-06-09 12:10:00		24.738	23.966	23.292		1519	425.32	167.09	60.76		2152.8	3616.7	1313.2
2013-06-09 12:20:00		24.738	24.062	23.773		1472	412.16	161.92	58.88		2325	3444.5	1324
2013-06-09 12:30:00		24.738	24.062	23.388		1461	409.08	160.71	58.44		2325	3616.7	1291.7
2013-06-09 12:40:00		24.738	24.062	23.677		1517	424.76	166.87	60.68		2583.4	3444.5	1334.7
2013-06-09 12:50:00		24.641	24.062	23.869		1517	424.76	166.87	60.68		2927.8	3444.5	1237.9
2013-06-09 13:00:00		24.738	24.062	23.677		1530	428.4	168.3	61.2		2755.6	3272.2	1173.3
2013-06-09 13:10:00		24.641	23.966	23.869		1531	428.68	168.41	61.24		2755.6	3100	1151.7
2013-06-09 13:20:00		24.641	24.062	23.966		1492	417.76	164.12	59.68		2755.6	2927.8	1054.9
2013-06-09 13:30:00		24.641	24.062	23.869		1494	418.32	164.34	59.76		3272.2	2927.8	1011.8
[truncated: 1,314 more rows]

## Sheet: 5. CT scans
	Proloculus
ID	Diameter	Area	Perimeter	Circularity
evolute_1	61.9195	3067.22	206.872	0.900636
evolute_2	49.5356	1600.71	151.3	0.8787
evolute_3	49.5356	1763.65	160.964	0.855392
involute_1	86.6873	5971.49	299.907	0.834293
involute_2	37.1517	1006.43	119.745	0.88202
involute_3	61.9195	2683.82	194.489	0.89161
involute_4	49.5356	1984.11	170.032	0.862411
semi_1	68.1115	3220.58	217.443	0.855961
semi_2	61.9195	2885.1	199.023	0.915307
semi_3	68.1115	3028.88	206.872	0.889378
	59.4427	2721.2	192.665	0.876571
	13.753	1362.7	48.4285	0.024416
